# Supplementary material for: Discovery of reproductive tissue-associated bacteria and the modes of microbiota acquisition in male honey bees (drones)
Source: mSphere. 2024 Dec 19;10(1):e00705-24. doi: 10.1128/msphere.00705-24 (PMC11774027; doi:10.1128/msphere.00705-24)
Supplement: Data set S1 — Individual taxon abundance. [file msphere.00705-24-s0001.xlsx]

## Sheet: SVMG
index	M_level	d__Bacteria;p__Firmicutes;c__Bacilli;o__Lactobacillales;f__Lactobacillaceae;g__Lactobacillus;__	d__Bacteria;p__Firmicutes;c__Bacilli;o__Lactobacillales;f__Lactobacillaceae;g__Lactobacillus;s__Lactobacillus_helsingborgensis	d__Bacteria;p__Firmicutes;c__Bacilli;o__Lactobacillales;f__Lactobacillaceae;g__Lactobacillus;s__Lactobacillus_melliventris	d__Bacteria;p__Firmicutes;c__Bacilli;o__Lactobacillales;f__Lactobacillaceae;g__Lactobacillus;s__Lactobacillus_apis	d__Bacteria;p__Firmicutes;c__Bacilli;o__Lactobacillales;f__Lactobacillaceae;g__Lactobacillus;s__Lactobacillus_mellis	d__Bacteria;p__Proteobacteria;c__Gammaproteobacteria;o__Burkholderiales;f__Neisseriaceae;g__Snodgrassella;__	d__Bacteria;p__Bacteroidota;c__Bacteroidia;o__Sphingobacteriales;f__Sphingobacteriaceae;g__Sphingobacterium;__	d__Bacteria;p__Firmicutes;c__Bacilli;o__Lactobacillales;f__Lactobacillaceae;g__Lactobacillus;s__Lactobacillus_mellifer	d__Bacteria;p__Firmicutes;c__Bacilli;o__Lactobacillales;f__Lactobacillaceae;g__Lactobacillus;s__Lactobacillus_apinorum	d__Bacteria;p__Proteobacteria;c__Gammaproteobacteria;o__Orbales;f__Orbaceae;g__Gilliamella;__	d__Bacteria;p__Proteobacteria;c__Gammaproteobacteria;o__Orbales;f__Orbaceae;g__Frischella;s__uncultured_gamma	d__Bacteria;p__Firmicutes;c__Bacilli;o__Lactobacillales;f__Lactobacillaceae;g__Lactobacillus;s__Lactobacillus_kullabergensis	d__Bacteria;p__Firmicutes;c__Bacilli;o__Lactobacillales;f__Lactobacillaceae;g__Lactobacillus;s__Lactobacillus_kimbladii	d__Bacteria;p__Proteobacteria;c__Alphaproteobacteria;o__Acetobacterales;f__Acetobacteraceae;g__Commensalibacter;s__uncultured_Gluconacetobacter	d__Bacteria;p__Proteobacteria;c__Gammaproteobacteria;o__Burkholderiales;f__Burkholderiaceae;g__Cupriavidus;s__Cupriavidus_gilardii	d__Bacteria;p__Proteobacteria;c__Alphaproteobacteria;o__Sphingomonadales;f__Sphingomonadaceae;g__Sphingomonas;__	d__Bacteria;p__Actinobacteriota;c__Actinobacteria;o__Streptomycetales;f__Streptomycetaceae;g__Streptomyces;__	d__Bacteria;p__Firmicutes;c__Bacilli;__;__;__;__	d__Bacteria;p__Proteobacteria;__;__;__;__;__	d__Bacteria;p__Actinobacteriota;c__Actinobacteria;o__Bifidobacteriales;f__Bifidobacteriaceae;g__Bifidobacterium;__	d__Bacteria;p__Firmicutes;c__Bacilli;o__Lactobacillales;f__Lactobacillaceae;g__Lactobacillus;s__Apis_florea	d__Bacteria;p__Actinobacteriota;c__Actinobacteria;o__Bifidobacteriales;f__Bifidobacteriaceae;__;__	d__Bacteria;p__Proteobacteria;c__Alphaproteobacteria;o__Acetobacterales;f__Acetobacteraceae;g__Bombella;__	d__Bacteria;p__Proteobacteria;c__Gammaproteobacteria;o__Enterobacterales;f__Enterobacteriaceae;__;__	d__Bacteria;p__Proteobacteria;c__Gammaproteobacteria;o__Enterobacterales;__;__;__	d__Bacteria;p__Proteobacteria;c__Alphaproteobacteria;o__Acetobacterales;f__Acetobacteraceae;g__Commensalibacter;__	d__Bacteria;p__Actinobacteriota;c__Actinobacteria;o__Micrococcales;f__Dermabacteraceae;g__Brachybacterium;__	d__Bacteria;p__Planctomycetota;c__Planctomycetes;o__Pirellulales;f__Pirellulaceae;g__Blastopirellula;s__Blastopirellula_marina	d__Bacteria;p__Firmicutes;c__Bacilli;o__Lactobacillales;f__Leuconostocaceae;g__Fructobacillus;s__Fructobacillus_fructosus	d__Bacteria;p__Proteobacteria;c__Gammaproteobacteria;o__Burkholderiales;f__Burkholderiaceae;g__Cupriavidus;__	d__Bacteria;p__Proteobacteria;c__Gammaproteobacteria;__;__;__;__	d__Bacteria;p__Firmicutes;c__Clostridia;o__Christensenellales;f__Christensenellaceae;g__Christensenellaceae_R-7_group;s__uncultured_Clostridiaceae	d__Bacteria;p__Chloroflexi;c__Chloroflexia;o__Thermomicrobiales;f__JG30-KF-CM45;g__JG30-KF-CM45;s__uncultured_anaerobic	d__Bacteria;p__Actinobacteriota;c__Actinobacteria;o__Micrococcales;__;__;__	d__Bacteria;p__Proteobacteria;c__Alphaproteobacteria;o__Rhizobiales;f__Devosiaceae;g__Devosia;s__Devosia_psychrophila	d__Bacteria;p__Actinobacteriota;c__Actinobacteria;o__Propionibacteriales;f__Propionibacteriaceae;g__Cutibacterium;__	d__Bacteria;p__Proteobacteria;c__Gammaproteobacteria;o__Orbales;f__Orbaceae;g__Frischella;s__Frischella_perrara	d__Bacteria;p__Firmicutes;c__Bacilli;o__Staphylococcales;f__Staphylococcaceae;g__Staphylococcus;__	d__Bacteria;p__Bacteroidota;c__Bacteroidia;o__Bacteroidales;f__HAW-RM37-2;g__HAW-RM37-2;s__uncultured_bacterium	d__Bacteria;p__Proteobacteria;c__Gammaproteobacteria;o__Burkholderiales;f__Comamonadaceae;g__Acidovorax;__	d__Bacteria;p__Actinobacteriota;c__Actinobacteria;o__Streptomycetales;f__Streptomycetaceae;__;__	d__Bacteria;p__Proteobacteria;c__Gammaproteobacteria;o__Pseudomonadales;f__Pseudomonadaceae;g__Pseudomonas;__	d__Bacteria;p__Patescibacteria;c__Saccharimonadia;o__Saccharimonadales;f__Saccharimonadales;g__Saccharimonadales;__	d__Bacteria;p__Proteobacteria;c__Gammaproteobacteria;o__Burkholderiales;f__Comamonadaceae;__;__	d__Bacteria;p__Actinobacteriota;c__Actinobacteria;__;__;__;__	d__Bacteria;p__Bacteroidota;c__Bacteroidia;o__Sphingobacteriales;f__Sphingobacteriaceae;g__Parapedobacter;__	d__Bacteria;p__Proteobacteria;c__Gammaproteobacteria;o__Xanthomonadales;f__Xanthomonadaceae;g__Luteimonas;s__Luteimonas_padinae	d__Bacteria;p__Planctomycetota;c__Planctomycetes;o__Pirellulales;f__Pirellulaceae;g__Roseimaritima;__
10S	I1	0.0375752	0.389279	0.0495992	0.160321	0.0340681	0.0425852	0	0.001002	0.0155311	0.0275551	0.0150301	0.0445892	0.00250501	0.00300601	0.00250501	0	0	0	0	0.156814	0	0	0	0	0.00300601	0.00200401	0	0	0.00300601	0	0.00150301	0	0	0	0	0	0.00350701	0	0	0	0	0	0	0	0	0	0	0
13S	I1	0.17	0.165	0.0695	0.1255	0.0005	0.0045	0	0	0.028	0.0075	0	0.068	0	0.0225	0	0	0	0	0.0025	0.2005	0	0	0	0.1045	0	0.0305	0	0	0	0	0.001	0	0	0	0	0	0	0	0	0	0	0	0	0	0	0	0	0
14S	I1	0.067	0.5005	0	0.099	0.04	0	0	0	0	0	0	0.0485	0	0	0	0.0095	0	0	0	0.2325	0	0	0	0	0	0	0	0	0	0.0005	0	0	0	0	0	0	0	0	0	0	0	0	0	0	0	0.0015	0.001	0
16S	I1	0.172345	0.280561	0.141784	0.0746493	0.0275551	0	0	0.010521	0	0.00400802	0	0.0626253	0.00300601	0	0.001002	0.0245491	0	0	0	0.196393	0	0	0	0	0	0	0	0	0	0	0	0	0	0	0	0	0	0	0	0	0	0	0	0	0	0	0	0
17S	I1	0.592	0	0	0.051	0	0	0	0	0.2575	0.007	0	0	0	0	0	0	0	0	0	0.087	0	0	0	0	0	0	0	0	0	0	0	0	0	0	0	0	0	0	0	0	0	0.003	0	0	0	0	0	0
19S	I1	0.102102	0.285285	0.0865866	0.208709	0	0	0	0	0.127127	0	0	0.0455455	0	0	0	0.003003	0	0	0	0.141642	0	0	0	0	0	0	0	0	0	0	0	0	0	0	0	0	0	0	0	0	0	0	0	0	0	0	0	0
22S	I1	0.33871	0.0751008	0	0	0.0297379	0.00856855	0	0	0	0	0	0.249496	0.0272177	0.0186492	0	0.00453629	0	0	0	0.198589	0	0	0.0015121	0.0136089	0	0.031754	0	0	0	0	0	0	0	0	0	0	0	0	0	0	0	0	0	0	0	0.00252016	0	0
23S	I1	0.1105	0.2775	0.019	0.0665	0.0235	0	0	0	0.0965	0	0	0.1585	0	0.0205	0	0	0	0	0	0.2025	0	0	0	0	0	0.025	0	0	0	0	0	0	0	0	0	0	0	0	0	0	0	0	0	0	0	0	0	0
24S	I1	0.21911	0.225113	0	0.0625313	0.0195098	0.0030015	0	0	0.126063	0	0	0.138569	0.0130065	0	0	0	0	0	0	0.178589	0	0	0	0.0130065	0	0	0	0	0	0	0	0	0	0	0	0	0	0	0	0	0	0.00150075	0	0	0	0	0	0
25S	I1	0.234	0.1485	0.117	0.174	0	0.0065	0	0	0.124	0	0	0.1605	0	0	0.0015	0	0	0	0	0.033	0	0	0	0	0	0	0	0	0	0	0	0	0	0	0	0	0	0	0	0	0	0.001	0	0	0	0	0	0
27S	I1	0.094	0.3345	0.05	0.086	0.0145	0	0	0	0.128	0	0	0	0	0	0	0	0	0	0	0.293	0	0	0	0	0	0	0	0	0	0	0	0	0	0	0	0	0	0	0	0	0	0	0	0	0	0	0	0
2S	I1	0.0125	0.3465	0	0	0	0	0	0	0.05	0	0	0.17	0.0085	0	0	0	0	0	0	0.3705	0	0	0	0.03	0.012	0	0	0	0	0	0	0	0	0	0	0	0	0	0	0	0	0	0	0	0	0	0	0
30S	I1	0.033	0.414	0.088	0.051	0.0495	0.007	0.0015	0	0.041	0	0	0.0485	0	0	0	0	0	0	0	0.244	0	0	0	0	0	0	0.001	0.0035	0	0	0	0	0	0	0.0005	0.0015	0	0.0005	0.001	0	0	0.007	0.0005	0	0.002	0.0025	0	0.0015
31S	I1	0.101	0.2625	0.075	0.334	0	0.0025	0	0	0.128	0	0	0.031	0.0175	0.038	0	0	0	0	0	0.0105	0	0	0	0	0	0	0	0	0	0	0	0	0	0	0	0	0	0	0	0	0	0	0	0	0	0	0	0
15S	I2	0.199	0.0635	0	0.0625	0.0605	0	0	0	0.153	0	0	0.148	0.0295	0	0	0	0	0	0	0.284	0	0	0	0	0	0	0	0	0	0	0	0	0	0	0	0	0	0	0	0	0	0	0	0	0	0	0	0
18S	I2	0.160661	0.322823	0.0660661	0.0325325	0.0165165	0	0	0	0.0985986	0	0	0.0735736	0	0.0015015	0	0.003003	0	0	0	0.223724	0	0	0	0	0	0	0	0	0	0	0	0	0	0	0	0	0	0	0	0	0	0.001001	0	0	0	0	0	0
21S	I2	0.0911824	0.201403	0.0886774	0.158818	0.0380762	0	0	0	0.00350701	0	0	0.158818	0.00501002	0.000501002	0	0	0	0	0	0.254008	0	0	0	0	0	0	0	0	0	0	0	0	0	0	0	0	0	0	0	0	0	0	0	0	0	0	0	0
6S	I2	0.0800201	0.318571	0.143936	0.305486	0.111726	0.018621	0	0	0	0	0	0	0	0	0.000503271	0	0	0	0	0.0191243	0	0	0	0	0	0	0	0	0	0	0	0	0	0	0	0	0	0	0	0	0.00150981	0	0	0	0	0	0	0
7S	I2	0.155968	0.0300903	0.345537	0.0827482	0.0346038	0	0	0.00200602	0	0	0	0.0601805	0.0165496	0	0	0	0	0	0	0.272317	0	0	0	0	0	0	0	0	0	0	0	0	0	0	0	0	0	0	0	0	0	0	0	0	0	0	0	0
9S	I2	0.053	0.2685	0.0835	0.132	0.0465	0	0	0	0	0.011	0	0	0	0	0	0	0	0	0	0.403	0	0.0005	0	0	0	0	0	0	0	0	0	0	0	0	0	0	0	0.002	0	0	0	0	0	0	0	0	0	0
12S	M2	0.173347	0.151303	0.242485	0.0996994	0.0365731	0.00150301	0	0	0.0195391	0	0	0.121242	0	0.00400802	0	0.0305611	0	0	0	0.119739	0	0	0	0	0	0	0	0	0	0	0	0	0	0	0	0	0	0	0	0	0	0	0	0	0	0	0	0
26S	M2	0.439159	0	0.0726089	0.0475714	0	0	0	0	0.206309	0	0	0.161242	0	0	0	0	0	0	0	0.0691037	0	0	0.00400601	0	0	0	0	0	0	0	0	0	0	0	0	0	0	0	0	0	0	0	0	0	0	0	0	0
28S	M2	0.06	0.212	0.225	0.159	0.0165	0	0	0	0.0225	0	0	0.0485	0	0	0.0005	0	0.0015	0	0	0.254	0	0	0	0	0	0	0	0	0	0	0	0	0	0	0	0	0	0	0	0	0	0.0005	0	0	0	0	0	0
29S	M2	0.275275	0.0675676	0.118118	0.122623	0.0655656	0	0	0	0.103103	0	0	0.223724	0	0	0	0	0	0	0	0.0225225	0	0	0	0	0	0	0	0	0	0	0	0	0	0.0015015	0	0	0	0	0	0	0	0	0	0	0	0	0	0
48A	M2	0	0.303123	0.0916539	0.205837	0.0506912	0	0	0	0	0	0	0.0865335	0	0.0363543	0	0	0	0.0184332	0	0.140809	0.0665643	0	0	0	0	0	0	0	0	0	0	0	0	0	0	0	0	0	0	0	0	0	0	0	0	0	0	0
50A	M2	0	0.296	0.079	0.152	0.0625	0.205	0	0	0	0	0	0	0	0	0	0	0	0	0	0.01	0.178	0	0	0	0	0.0175	0	0	0	0	0	0	0	0	0	0	0	0	0	0	0	0	0	0	0	0	0	0
52A	M2	0.0566984	0.263924	0.145008	0.101355	0.0893126	0	0	0	0	0	0	0.0943302	0.00903161	0	0	0	0	0	0	0.240341	0	0	0	0	0	0	0	0	0	0	0	0	0	0	0	0	0	0	0	0	0	0	0	0	0	0	0	0
54A	M2	0	0.3095	0.1795	0.176	0.065	0.015	0	0	0	0	0	0.118	0	0	0	0	0	0	0	0.091	0.032	0	0	0	0	0	0	0	0	0	0	0.005	0	0	0	0	0	0	0	0.0045	0	0	0	0	0	0	0	0
56A	M2	0.0584972	0.171457	0.10943	0	0.0509329	0	0	0	0	0	0	0.279879	0	0	0	0	0	0	0	0.119516	0.0458901	0	0	0	0.164397	0	0	0	0	0	0	0	0	0	0	0	0	0	0	0	0	0	0	0	0	0	0	0
60A	M2	0.0790534	0.384693	0.172205	0.0493454	0.0891239	0	0	0	0	0	0	0.081571	0	0	0	0	0	0	0	0.0991944	0.0367573	0	0	0	0	0	0	0	0	0	0	0	0.0040282	0	0	0	0	0	0	0	0	0	0	0.0040282	0	0	0	0
[truncated: 7 more columns]

## Sheet: Testes
index	M_level	d__Bacteria;p__Firmicutes;c__Bacilli;o__Lactobacillales;f__Lactobacillaceae;g__Lactobacillus;__	d__Bacteria;p__Firmicutes;c__Bacilli;o__Lactobacillales;f__Lactobacillaceae;g__Lactobacillus;s__Lactobacillus_apis	d__Bacteria;p__Firmicutes;c__Bacilli;o__Lactobacillales;f__Lactobacillaceae;g__Lactobacillus;s__Lactobacillus_kullabergensis	d__Bacteria;p__Proteobacteria;c__Gammaproteobacteria;o__Burkholderiales;f__Neisseriaceae;g__Snodgrassella;__	d__Bacteria;p__Actinobacteriota;c__Actinobacteria;o__Bifidobacteriales;f__Bifidobacteriaceae;g__Bifidobacterium;__	d__Bacteria;p__Firmicutes;c__Bacilli;o__Lactobacillales;f__Lactobacillaceae;g__Lactobacillus;s__Lactobacillus_helsingborgensis	d__Bacteria;p__Proteobacteria;c__Alphaproteobacteria;o__Sphingomonadales;f__Sphingomonadaceae;g__Sphingomonas;__	d__Bacteria;p__Firmicutes;c__Bacilli;o__Lactobacillales;f__Lactobacillaceae;g__Lactobacillus;s__Lactobacillus_apinorum	d__Bacteria;p__Firmicutes;c__Bacilli;o__Erysipelotrichales;f__Erysipelotrichaceae;g__Faecalibaculum;s__Faecalibaculum_rodentium	d__Bacteria;p__Proteobacteria;c__Gammaproteobacteria;o__Enterobacterales;__;__;__	d__Bacteria;p__Firmicutes;c__Bacilli;o__Lactobacillales;f__Lactobacillaceae;g__Lactobacillus;s__Lactobacillus_mellis	d__Bacteria;p__Firmicutes;c__Bacilli;o__Lactobacillales;f__Lactobacillaceae;g__Lactobacillus;s__Lactobacillus_melliventris	d__Bacteria;p__Firmicutes;c__Bacilli;o__Lactobacillales;__;__;__	d__Bacteria;p__Proteobacteria;c__Alphaproteobacteria;o__Acetobacterales;f__Acetobacteraceae;g__Commensalibacter;__	d__Bacteria;p__Firmicutes;c__Bacilli;o__Lactobacillales;f__Lactobacillaceae;g__Lactobacillus;s__Lactobacillus_kimbladii	d__Bacteria;p__Proteobacteria;c__Gammaproteobacteria;o__Pseudomonadales;f__Pseudomonadaceae;g__Pseudomonas;__	d__Bacteria;p__Proteobacteria;c__Gammaproteobacteria;o__Orbales;f__Orbaceae;g__Frischella;s__uncultured_gamma	d__Bacteria;p__Firmicutes;c__Bacilli;o__Lactobacillales;f__Lactobacillaceae;g__Lactobacillus;s__Apis_florea	d__Bacteria;p__Firmicutes;c__Bacilli;o__Lactobacillales;f__Lactobacillaceae;g__Lactobacillus;s__Lactobacillus_mellifer	d__Bacteria;p__Proteobacteria;c__Gammaproteobacteria;o__Burkholderiales;f__Neisseriaceae;g__Snodgrassella;s__Snodgrassella_alvi	d__Bacteria;p__Proteobacteria;c__Gammaproteobacteria;o__Orbales;f__Orbaceae;g__Gilliamella;__	d__Bacteria;p__Proteobacteria;c__Gammaproteobacteria;o__Enterobacterales;f__Enterobacteriaceae;__;__	d__Bacteria;p__Proteobacteria;c__Alphaproteobacteria;o__Sphingomonadales;f__Sphingomonadaceae;g__Polymorphobacter;__	d__Bacteria;p__Actinobacteriota;c__Actinobacteria;o__Propionibacteriales;f__Propionibacteriaceae;g__Cutibacterium;__	d__Bacteria;p__Bacteroidota;c__Bacteroidia;o__Bacteroidales;f__Bacteroidaceae;g__Bacteroides;s__Bacteroides_acidifaciens	d__Bacteria;p__Actinobacteriota;c__Actinobacteria;o__Streptomycetales;f__Streptomycetaceae;__;__	d__Bacteria;p__Bacteroidota;c__Bacteroidia;o__Bacteroidales;f__Rikenellaceae;g__Rikenellaceae_RC9_gut_group;s__uncultured_organism	d__Bacteria;p__Proteobacteria;c__Gammaproteobacteria;o__Orbales;f__Orbaceae;g__Frischella;__	d__Bacteria;p__Actinobacteriota;c__Actinobacteria;o__Micrococcales;f__Promicromonosporaceae;g__Cellulosimicrobium;__
10T	I1	0.0836667	0.143667	0.0593333	0	0.227333	0.327	0	0.069	0	0	0.025	0.065	0	0	0	0	0	0	0	0	0	0	0	0	0	0	0	0	0
11T	I1	0.113333	0.164333	0.212	0.013	0.209667	0.209333	0.0266667	0	0	0	0.0216667	0.03	0	0	0	0	0	0	0	0	0	0	0	0	0	0	0	0	0
13T	I1	0.273333	0.124	0.0593333	0	0.112	0.195	0	0.150667	0	0	0	0.0423333	0	0.0106667	0	0	0	0	0	0	0	0.0326667	0	0	0	0	0	0	0
14T	I1	0.053	0.128333	0.0883333	0	0.179	0.468333	0	0	0	0	0.0713333	0	0	0	0	0	0	0	0	0	0.0116667	0	0	0	0	0	0	0	0
15T	I2	0.135333	0.131667	0.151	0	0.213667	0.238667	0	0	0	0	0.0513333	0.0783333	0	0	0	0	0	0	0	0	0	0	0	0	0	0	0	0	0
16T	I1	0.0216667	0.133667	0.133	0	0.127667	0.253667	0.0783333	0	0	0	0.0593333	0.121667	0	0	0	0	0.0246667	0	0.014	0.0323333	0	0	0	0	0	0	0	0	0
17T	I1	0.231333	0.098	0.134	0.0533333	0.132333	0.139667	0.081	0	0	0	0.0466667	0.0213333	0	0	0	0.0283333	0	0	0	0	0	0	0	0.0123333	0	0.00866667	0	0	0.013
18T	I2	0.182	0.078	0.0836667	0	0.107667	0.292333	0.0973333	0.106	0	0	0.011	0.042	0	0	0	0	0	0	0	0	0	0	0	0	0	0	0	0	0
19T	I1	0.125333	0.148333	0.056	0	0.052	0.406667	0.025	0.137	0	0	0	0.0496667	0	0	0	0	0	0	0	0	0	0	0	0	0	0	0	0	0
20T	I1	0.162333	0.141667	0.118	0.0183333	0.146667	0.195333	0.097	0	0	0	0.0383333	0.059	0	0	0	0	0	0.007	0.00966667	0	0	0	0.00666667	0	0	0	0	0	0
21T	I2	0.0893333	0.142333	0.104333	0.00666667	0.237	0.206667	0.00833333	0	0	0	0.0493333	0.139667	0	0	0.0163333	0	0	0	0	0	0	0	0	0	0	0	0	0	0
22T	I1	0.068	0.214	0.196333	0	0.0796667	0.294333	0	0.0146667	0	0	0.054	0.0546667	0	0	0	0.0243333	0	0	0	0	0	0	0	0	0	0	0	0	0
23T	I1	0.137333	0.122333	0.146	0.0136667	0.229667	0.172333	0.031	0.0226667	0	0	0.0823333	0.0426667	0	0	0	0	0	0	0	0	0	0	0	0	0	0	0	0	0
2T	I1	0.113	0	0.188333	0.017	0.269	0.351667	0	0	0	0	0	0.0466667	0	0	0	0	0	0	0	0	0	0.0143333	0	0	0	0	0	0	0
4T	I2	0.115	0.318667	0.255	0	0.287667	0	0	0	0	0	0.0236667	0	0	0	0	0	0	0	0	0	0	0	0	0	0	0	0	0	0
6T	I2	0	0.123667	0.149	0.16	0.126667	0	0	0	0.0556667	0.0166667	0.0323333	0.087	0	0.0176667	0	0	0.0336667	0	0	0	0.136333	0	0	0	0.0266667	0	0.021	0.0136667	0
7T	I2	0.134667	0.064	0.0636667	0.0106667	0.207	0.092	0	0	0	0	0.0423333	0.371667	0.014	0	0	0	0	0	0	0	0	0	0	0	0	0	0	0	0
9T	I2	0.0223333	0.280667	0.062	0	0.209	0.253333	0	0	0	0	0.0586667	0.114	0	0	0	0	0	0	0	0	0	0	0	0	0	0	0	0	0
