# Supplementary material for: Discovery of reproductive tissue-associated bacteria and the modes of microbiota acquisition in male honey bees (drones)
Source: mSphere. 2024 Dec 19;10(1):e00705-24. doi: 10.1128/msphere.00705-24 (PMC11774027; doi:10.1128/msphere.00705-24)
Supplement: Data set S2 — Individual taxon abundance. [file msphere.00705-24-s0002.xlsx]

## Sheet: Sheet1
index	Treat_Tissue	d__Bacteria;p__Proteobacteria;c__Gammaproteobacteria;o__Pseudomonadales;f__Pseudomonadaceae;g__Pseudomonas;s__Heliconius_cydno	d__Bacteria;p__Bacteroidota;c__Bacteroidia;o__Bacteroidales;f__Paludibacteraceae;g__Paludibacter;__	d__Bacteria;p__Firmicutes;c__Bacilli;o__Staphylococcales;f__Staphylococcaceae;g__Staphylococcus;__	d__Bacteria;p__Proteobacteria;c__Alphaproteobacteria;o__Sphingomonadales;f__Sphingomonadaceae;g__Sphingomonas;__	d__Bacteria;p__Bacteroidota;c__Bacteroidia;o__Bacteroidales;f__vadinHA21;g__vadinHA21;s__uncultured_Bacteroidetes	d__Bacteria;p__Proteobacteria;c__Gammaproteobacteria;o__Burkholderiales;f__Oxalobacteraceae;g__Massilia;__	d__Bacteria;p__Proteobacteria;c__Gammaproteobacteria;o__Burkholderiales;f__Comamonadaceae;g__Acidovorax;__	d__Bacteria;p__Firmicutes;c__Bacilli;o__Lactobacillales;f__Lactobacillaceae;g__Lactobacillus;s__Lactobacillus_mellis	d__Bacteria;p__Proteobacteria;c__Alphaproteobacteria;o__Caulobacterales;f__Caulobacteraceae;g__Phenylobacterium;__	d__Bacteria;p__Firmicutes;c__Bacilli;o__Lactobacillales;f__Lactobacillaceae;g__Lactobacillus;s__Lactobacillus_melliventris	d__Bacteria;p__Desulfobacterota;c__Desulfovibrionia;o__Desulfovibrionales;f__Desulfovibrionaceae;g__Desulfovibrio;s__uncultured_proteobacterium	d__Bacteria;p__Firmicutes;c__Bacilli;o__Lactobacillales;f__Lactobacillaceae;g__Lactobacillus;__	d__Bacteria;p__Firmicutes;c__Bacilli;o__Lactobacillales;f__Lactobacillaceae;g__Lactobacillus;s__Lactobacillus_apis	d__Bacteria;p__Actinobacteriota;c__Actinobacteria;o__Actinomycetales;f__Actinomycetaceae;g__Actinomyces;__	d__Bacteria;p__Proteobacteria;c__Alphaproteobacteria;o__Rhizobiales;f__Rhizobiales_Incertae_Sedis;g__Phreatobacter;__	d__Bacteria;p__Bacteroidota;c__Bacteroidia;o__Bacteroidales;f__Rikenellaceae;g__Alistipes;s__uncultured_Bacteroidetes	d__Bacteria;p__Bacteroidota;c__Bacteroidia;o__Bacteroidales;__;__;__	d__Bacteria;p__Actinobacteriota;c__Actinobacteria;o__Corynebacteriales;f__Corynebacteriaceae;g__Lawsonella;__	d__Bacteria;p__Proteobacteria;c__Gammaproteobacteria;o__Xanthomonadales;f__Xanthomonadaceae;g__Vulcaniibacterium;s__uncultured_bacterium	d__Bacteria;p__Proteobacteria;c__Gammaproteobacteria;o__Burkholderiales;f__Comamonadaceae;__;__	d__Bacteria;p__Firmicutes;c__Bacilli;o__Bacillales;f__Bacillaceae;g__Bacillus;__	d__Bacteria;p__Actinobacteriota;c__Actinobacteria;o__Bifidobacteriales;f__Bifidobacteriaceae;g__Bifidobacterium;__	d__Bacteria;p__Proteobacteria;c__Gammaproteobacteria;o__Burkholderiales;f__Comamonadaceae;g__Delftia;__	d__Bacteria;p__Proteobacteria;c__Alphaproteobacteria;o__Sphingomonadales;f__Sphingomonadaceae;g__Sphingobium;__	d__Bacteria;p__Proteobacteria;c__Gammaproteobacteria;o__Pseudomonadales;f__Moraxellaceae;g__Acinetobacter;__	d__Bacteria;p__Proteobacteria;c__Alphaproteobacteria;o__Rhizobiales;f__Beijerinckiaceae;g__Bosea;__	d__Bacteria;p__Bacteroidota;c__Bacteroidia;o__Bacteroidales;f__Dysgonomonadaceae;g__uncultured;__	d__Bacteria;p__Proteobacteria;c__Gammaproteobacteria;o__Pseudomonadales;f__Pseudomonadaceae;g__Pseudomonas;__	d__Bacteria;p__Proteobacteria;c__Alphaproteobacteria;o__Rhizobiales;f__Beijerinckiaceae;g__MethylobacteriumMethylorubrum;__	d__Bacteria;p__Acidobacteriota;c__Blastocatellia;o__Blastocatellales;f__Blastocatellaceae;g__Blastocatella;s__uncultured_soil	d__Bacteria;p__Firmicutes;c__Bacilli;o__Lactobacillales;f__Lactobacillaceae;g__Lactobacillus;s__Apis_florea	d__Bacteria;p__Proteobacteria;c__Alphaproteobacteria;o__Rhizobiales;f__Rhizobiaceae;g__Mesorhizobium;__	d__Bacteria;p__Planctomycetota;c__Planctomycetes;o__Pirellulales;f__Pirellulaceae;g__Termite_planctomycete_cluster;s__uncultured_Planctomycetales	d__Bacteria;p__Proteobacteria;c__Alphaproteobacteria;o__Acetobacterales;f__Acetobacteraceae;g__Commensalibacter;s__uncultured_Gluconacetobacter	d__Bacteria;p__Proteobacteria;c__Gammaproteobacteria;o__Burkholderiales;f__Neisseriaceae;g__Snodgrassella;__	d__Bacteria;p__Planctomycetota;c__vadinHA49;o__vadinHA49;f__vadinHA49;g__vadinHA49;__	d__Bacteria;p__Proteobacteria;c__Gammaproteobacteria;o__Burkholderiales;f__Rhodocyclaceae;g__Dechloromonas;__	d__Bacteria;p__Proteobacteria;c__Gammaproteobacteria;o__Burkholderiales;f__Comamonadaceae;g__Comamonas;s__Polyangium_sp.	d__Bacteria;p__Dependentiae;c__Babeliae;o__Babeliales;f__Vermiphilaceae;g__Vermiphilaceae;s__uncultured_bacterium	d__Bacteria;p__Firmicutes;c__Bacilli;o__Lactobacillales;f__Lactobacillaceae;g__Lactobacillus;s__Lactobacillus_helsingborgensis	d__Bacteria;p__Chloroflexi;c__Chloroflexia;o__Thermomicrobiales;f__JG30KFCM45;g__JG30KFCM45;s__uncultured_soil	d__Bacteria;p__Proteobacteria;c__Alphaproteobacteria;o__Rhizobiales;f__Xanthobacteraceae;g__Bradyrhizobium;__	d__Bacteria;p__Proteobacteria;c__Alphaproteobacteria;o__Reyranellales;f__Reyranellaceae;g__Reyranella;s__Reyranella_massiliensis	d__Bacteria;p__Proteobacteria;c__Alphaproteobacteria;o__Caulobacterales;f__Caulobacteraceae;g__Brevundimonas;__	d__Bacteria;p__Bacteroidota;c__Bacteroidia;o__Flavobacteriales;f__Weeksellaceae;g__Apibacter;s__uncultured_Bacteroidetes	d__Bacteria;p__Bacteroidota;c__Bacteroidia;o__Flavobacteriales;f__Blattabacteriaceae;g__Blattabacterium;s__Blattabacterium_cuenoti	d__Bacteria;p__Firmicutes;c__Bacilli;o__Lactobacillales;f__Lactobacillaceae;g__Lactobacillus;s__Lactobacillus_kullabergensis	d__Bacteria;p__Bacteroidota;c__Bacteroidia;o__Sphingobacteriales;f__Lentimicrobiaceae;g__Lentimicrobium;s__uncultured_Bacteroidales
CDR199G	Hive18_G	0	0	0	0	0	0	0	0	0	0.0085	0	0	0.0075	0	0	0	0	0	0	0	0	0.0545	0	0	0	0	0	0	0	0	0.0125	0	0	0.075	0.013	0	0	0	0	0.0595	0	0	0	0	0	0	0.767	0
CDR200G	Hive18_G	0	0	0	0	0	0	0	0	0	0.0005	0	0	0.012	0	0	0	0	0	0	0	0	0	0	0	0	0	0	0	0	0	0	0	0	0	0.5125	0	0	0	0	0.0085	0	0	0	0	0	0	0.425	0
CDR202G	Hive18_G	0	0	0	0	0	0	0	0	0	0.0005	0	0	0.106	0	0	0	0	0	0	0	0	0.005	0	0	0	0	0	0	0	0	0	0	0	0.002	0.018	0	0	0	0	0.0155	0	0	0	0	0	0	0.5245	0
CDR208G	Hive18_G	0	0	0	0	0	0	0	0	0	0.0025	0	0.001	0	0	0	0	0	0	0	0	0	0.005	0	0	0	0	0	0	0	0	0.5425	0	0	0.0065	0.0095	0	0	0	0	0.293	0	0	0	0	0	0	0.136	0
CDR209G	Hive18_G	0	0	0	0	0	0	0	0.0025	0	0	0	0	0	0	0	0	0	0	0	0	0	0	0	0	0	0	0	0	0	0	0.0225	0	0	0.0065	0.004	0	0	0	0	0.077	0	0	0	0	0	0	0.807	0
CDR211G	Hive18_G	0	0	0	0	0	0	0	0	0	0.0005	0	0	0	0	0	0	0	0	0	0	0	0.004	0	0	0	0	0	0	0	0	0.928	0	0	0.0015	0.0385	0	0	0	0	0.016	0	0	0	0	0	0	0.0045	0
CDR212G	Hive18_G	0	0	0	0	0	0	0	0	0	0.002	0	0	0	0	0	0	0	0	0	0	0	0.007	0	0	0	0	0	0	0	0	0.422	0	0	0.429	0.001	0	0	0	0	0.1345	0	0	0	0	0	0	0.0045	0
CDR213G	Hive18_G	0	0	0	0	0	0	0	0	0	0	0	0	0.1935	0	0	0	0	0	0	0	0	0.0025	0	0	0	0	0	0	0	0	0.266	0	0	0	0.0035	0	0	0	0	0.006	0	0	0	0	0	0	0.0055	0
CDR214G	Hive18_G	0	0	0	0	0	0	0	0.0035	0	0.003	0	0.0005	0	0	0	0	0	0	0	0	0	0	0	0	0	0	0	0	0	0	0.042	0	0	0	0.219	0	0	0	0	0.0335	0	0	0	0	0	0	0.671	0
CDR215G	Hive18_G	0	0	0	0	0	0	0	0	0	0.0035	0	0	0	0	0	0	0	0	0	0	0	0.004	0	0	0	0	0	0	0	0	0.457	0	0	0.001	0	0	0	0	0	0.2035	0	0	0	0	0	0	0.028	0
CDR216G	Hive18_G	0	0	0	0	0	0	0	0	0	0.005	0	0	0	0	0	0	0	0	0	0	0	0.0035	0	0	0	0	0	0	0	0	0.5725	0	0	0.0005	0.0025	0	0	0	0	0.0865	0	0	0	0	0	0	0.0025	0
CDR217G	Hive18_G	0	0	0	0	0	0	0	0.001	0	0.0035	0	0	0.1335	0	0	0	0	0	0	0	0	0	0	0	0	0	0	0	0	0	0.0525	0	0	0.0035	0.698	0	0	0	0	0.0285	0	0	0	0	0	0	0.004	0
CDR228G	Hive18_G	0	0	0	0	0	0	0	0.0305	0	0.0055	0	0.0045	0.0495	0	0	0	0	0	0	0	0	0.147	0	0	0	0	0	0	0	0	0.005	0	0	0	0.0035	0	0	0	0	0.1425	0	0	0	0	0	0	0.6115	0
CDR229G	Hive18_G	0	0	0	0	0	0	0	0.0075	0	0.0365	0	0.0025	0.0045	0	0	0	0	0	0	0	0	0.0705	0	0	0	0	0	0	0	0	0.008	0	0	0	0.0295	0	0	0	0	0.3925	0	0	0	0	0	0	0.4355	0
CDR230G	Hive18_G	0	0	0	0	0	0	0	0.0195	0	0.0085	0	0.003	0	0	0	0	0	0	0	0	0	0.0205	0	0	0	0	0	0	0	0	0.024	0	0	0	0.007	0	0	0	0	0.1225	0	0	0	0	0	0	0.7195	0
CDR231G	Hive18_G	0	0	0	0	0	0	0	0.002	0	0.002	0	0.038	0	0	0	0	0	0	0	0	0	0.031	0	0	0	0	0	0	0	0	0.0005	0	0	0	0.0085	0	0	0	0	0.0555	0	0	0	0	0	0	0.81	0
CDR232G	Hive18_G	0	0	0	0	0	0	0	0.0165	0	0.0115	0	0.001	0.031	0	0	0	0	0	0	0	0	0.049	0	0	0	0	0	0	0	0	0.0125	0	0	0	0.671	0	0	0	0	0.111	0	0	0	0	0	0	0.0965	0
CDR233G	Hive18_G	0	0	0	0	0	0	0	0.0125	0	0.0615	0	0.0045	0.1275	0	0	0	0	0	0	0	0	0.36	0	0	0	0	0	0	0	0	0.0365	0	0	0	0	0	0	0	0	0.2575	0	0	0	0	0	0	0.14	0
CDR234G	Hive18_G	0	0	0	0	0	0	0	0.0025	0	0.0155	0	0.012	0.009	0	0	0	0	0	0	0	0	0.0115	0	0	0	0	0	0	0	0	0.01	0	0	0	0.005	0	0	0	0	0.158	0	0	0	0	0	0	0.7565	0
CDR235G	Hive18_G	0	0	0	0	0	0	0	0	0	0.15	0	0	0	0	0	0	0	0	0	0	0	0.308	0	0	0	0	0	0	0	0	0.008	0	0	0	0.02	0	0	0	0	0.3335	0	0	0	0	0	0	0.1805	0
CDR237G	Hive18_G	0	0	0	0	0	0	0	0.008	0	0.004	0	0	0	0	0	0	0	0	0	0	0	0.0305	0	0	0	0	0	0	0	0	0.0215	0	0	0	0	0	0	0	0	0.047	0	0	0	0	0	0	0.883	0
CDR308G	Hive18_G	0	0	0	0	0	0	0	0	0	0	0	0	0	0	0	0	0	0	0	0	0	0	0	0	0	0	0	0	0	0	0.718	0	0	0.2785	0	0	0	0	0	0	0	0	0	0	0	0	0.0035	0
CDR309G	Hive18_G	0	0	0	0	0	0	0	0	0	0.0475	0	0	0	0	0	0	0	0	0	0	0	0	0	0	0	0	0	0	0	0	0.402	0	0	0.297	0	0	0	0	0	0.1475	0	0	0	0	0	0	0.0725	0
CDR310G	Hive18_G	0	0	0	0	0	0	0	0.003	0	0	0	0.0005	0.0485	0	0	0	0	0	0	0	0	0	0	0	0	0	0	0	0	0	0.051	0	0	0	0.528	0	0	0	0	0.0125	0	0	0	0	0	0	0.32	0
CDR311G	Hive18_G	0	0	0	0	0	0	0	0	0	0	0	0.008	0.0015	0	0	0	0	0	0	0	0	0	0	0	0	0	0	0	0	0	0.954	0	0	0.0045	0.0085	0	0	0	0	0.0055	0	0	0	0	0	0	0.007	0
CDR312G	Hive18_G	0	0	0	0	0	0	0	0.0025	0	0	0	0.001	0	0	0	0	0	0	0	0	0	0	0	0	0	0	0	0	0	0	0.024	0	0	0.003	0	0	0	0	0	0	0	0	0	0	0	0	0.4285	0
CDR313G	Hive18_G	0	0	0	0	0	0	0	0	0	0	0	0	0	0	0	0	0	0	0	0	0	0	0	0	0	0	0	0	0	0	0.967	0	0	0.0075	0	0	0	0	0	0.001	0	0	0	0	0	0	0.008	0
CDR315G	Hive18_G	0	0	0	0	0	0	0	0.0095	0	0	0	0	0.0135	0	0	0	0	0	0	0	0	0.0455	0	0	0	0	0	0	0	0	0.0975	0	0	0.005	0.0075	0	0	0	0	0.37	0	0	0	0	0	0	0.041	0
CDR316G	Hive18_G	0	0	0	0	0	0	0	0	0	0	0	0	0	0	0	0	0	0	0	0	0	0	0	0	0	0	0	0	0	0	0.399	0	0	0	0.5165	0	0	0	0	0.0275	0	0	0	0	0	0	0	0
CDR318G	Hive18_G	0	0	0	0	0	0	0	0	0	0	0	0	0.0395	0	0	0	0	0	0	0	0	0.009	0	0	0	0	0	0	0	0	0.2515	0	0	0	0.5795	0	0	0	0	0.045	0	0	0	0	0	0	0.025	0
CDR321G	Hive18_G	0	0	0	0	0	0	0	0	0	0	0	0	0	0	0	0	0	0	0	0	0	0.006	0	0	0	0	0	0	0	0	0.437	0	0	0	0.381	0	0	0	0	0	0	0	0	0	0	0	0.0165	0
CDR322G	Hive18_G	0	0	0	0	0	0	0	0	0	0.02	0	0.0035	0	0	0	0	0	0	0	0	0	0.005	0	0	0	0	0	0	0	0	0.223	0	0	0.5165	0.01	0	0	0	0	0.007	0	0	0	0	0	0	0.213	0
CDR199R	Hive18_SM	0	0	0	0	0	0	0	0.011	0	0.0295	0	0.003	0.068	0	0	0	0	0	0	0	0	0.0345	0	0	0	0	0	0.006	0	0	0.0175	0	0	0	0.2825	0	0	0	0	0.175	0	0	0	0	0	0	0.3525	0
CDR200R	Hive18_SM	0	0	0	0	0	0	0	0.015	0	0.027	0	0.0155	0.078	0	0	0	0	0	0	0	0	0.0315	0	0	0	0	0	0	0	0	0.0155	0	0	0	0.3	0	0	0	0	0.1735	0	0	0	0	0	0	0.3145	0
CDR201R	Hive18_SM	0	0	0	0	0	0	0	0.002	0	0.017	0	0.0005	0.1255	0	0	0	0	0	0	0	0	0.019	0	0	0	0	0	0.004	0	0	0.0065	0	0	0	0.353	0	0	0	0	0.124	0	0	0	0	0	0	0.311	0
CDR202R	Hive18_SM	0	0	0	0	0	0	0	0	0	0.0085	0	0	0.087	0	0	0	0	0	0	0	0	0.032	0	0	0	0	0	0	0	0	0	0	0	0.003	0.3745	0	0	0	0	0.076	0	0	0	0	0	0	0.2535	0
CDR208R	Hive18_SM	0	0	0	0	0	0	0	0.0225	0	0.0325	0	0.001	0.013	0	0	0	0	0.0065	0	0	0	0.0455	0	0	0	0	0	0	0.0055	0	0.187	0	0	0	0.038	0	0	0	0	0.3585	0	0	0	0	0	0	0.2115	0
CDR209R	Hive18_SM	0.003	0	0.004	0	0	0	0	0.0035	0	0.012	0	0	0	0	0	0	0	0	0	0	0	0.0025	0	0	0	0	0	0.001	0.0005	0	0.125	0	0	0.0055	0.067	0	0	0	0	0.551	0	0	0	0	0	0	0.2125	0
CDR210R	Hive18_SM	0	0	0	0	0	0	0	0	0	0.0025	0	0	0	0	0	0	0	0	0	0	0	0.0045	0	0	0	0	0	0	0	0	0.9535	0	0	0	0.0025	0	0	0	0	0.0195	0	0	0	0	0	0	0.0125	0
CDR211R	Hive18_SM	0	0	0	0	0	0	0	0	0	0.0005	0	0	0	0	0	0	0	0	0	0	0	0.0025	0	0	0	0	0	0	0	0	0.9735	0	0	0	0.0035	0	0.001	0	0	0.0135	0	0	0	0	0	0	0.0055	0
CDR212R	Hive18_SM	0	0	0	0	0	0	0	0.011	0	0.0545	0	0.001	0.0825	0	0	0	0	0	0	0.0025	0	0.056	0	0	0	0	0	0	0	0	0.201	0	0	0.0135	0.0335	0	0	0	0	0.347	0	0	0	0	0	0	0.19	0
CDR213R	Hive18_SM	0	0	0	0	0	0	0	0	0	0.0005	0	0	0.031	0	0	0	0	0	0	0	0	0	0	0	0	0	0	0	0	0	0.403	0	0	0.001	0.004	0	0	0	0	0.0125	0	0	0	0	0	0	0.0025	0
CDR214R	Hive18_SM	0	0	0	0	0	0	0	0.0135	0	0.0255	0	0	0.02	0	0	0	0	0	0	0	0	0.0225	0	0	0	0	0	0	0.004	0	0.5015	0	0	0	0.056	0	0	0	0	0.205	0	0	0	0	0	0	0.0645	0
CDR215R	Hive18_SM	0	0	0	0	0	0	0.014	0.014	0	0.023	0	0	0.0275	0	0	0	0	0	0	0	0	0.005	0	0	0	0	0	0	0	0	0.362	0	0	0	0.061	0	0.0105	0	0.0165	0.256	0	0	0	0	0	0	0.159	0
CDR216R	Hive18_SM	0	0	0.005	0	0	0	0.004	0.007	0	0.0375	0	0	0.0425	0	0	0	0	0	0	0	0	0.0235	0	0	0	0	0	0	0.0045	0	0.3165	0	0	0.007	0.135	0	0	0	0	0.276	0	0	0	0	0	0	0.115	0
CDR217R	Hive18_SM	0	0	0	0	0	0	0	0.0165	0	0.017	0	0	0.0355	0	0	0	0	0	0	0	0	0.001	0	0	0	0	0	0	0	0	0.146	0	0	0	0.5915	0	0	0	0	0.112	0	0	0	0	0	0	0.016	0
CDR228R	Hive18_SM	0	0	0	0	0	0	0	0.0315	0	0.0675	0	0.0025	0.044	0	0	0	0	0	0	0	0	0.125	0	0	0	0	0	0	0	0	0.0205	0	0	0	0.0085	0	0	0	0	0.4205	0	0	0	0	0	0	0.275	0
CDR229R	Hive18_SM	0	0	0.0025	0	0	0	0	0.021	0	0.0505	0	0.002	0.0895	0	0	0	0	0	0	0.0055	0	0.0485	0	0	0	0	0	0	0.0015	0	0.0215	0	0	0	0.012	0	0	0	0.002	0.397	0	0	0	0	0	0	0.3365	0
CDR230R	Hive18_SM	0	0	0	0	0	0	0	0.0085	0	0.02	0	0	0	0	0	0	0	0	0	0	0	0.024	0	0	0	0	0	0	0	0	0.047	0	0	0	0.004	0	0	0	0	0.1945	0	0	0	0	0	0	0.545	0
CDR231R	Hive18_SM	0	0	0	0	0	0	0	0.017	0	0.059	0	0.002	0.01	0	0	0	0	0	0	0	0	0.032	0	0	0	0	0	0	0.0255	0	0.0355	0	0	0	0.0155	0	0	0	0	0.347	0	0	0	0	0	0	0.399	0
CDR232R	Hive18_SM	0	0	0.0075	0	0	0	0	0.035	0	0.057	0	0.01	0.0195	0	0	0	0	0	0	0	0	0.0775	0	0	0	0	0	0	0	0	0.0365	0	0	0	0.028	0	0	0	0	0.36	0	0	0	0	0	0	0.361	0
CDR233R	Hive18_SM	0	0	0	0	0	0	0	0.0325	0	0.048	0	0.0015	0.0375	0	0	0	0	0	0	0	0	0.0665	0	0	0	0	0	0.0145	0.0025	0	0.022	0	0	0	0.012	0	0	0	0	0.3515	0	0	0	0	0	0.001	0.378	0
CDR234R	Hive18_SM	0	0	0	0	0	0	0	0.0215	0	0.049	0	0.004	0.021	0	0	0	0	0	0.0065	0	0	0.071	0	0	0	0	0	0.007	0	0	0.047	0	0	0	0.0435	0	0	0	0	0.3455	0	0	0	0	0	0	0.3385	0
CDR235R	Hive18_SM	0	0	0	0	0	0	0	0.0135	0	0.0425	0	0.0095	0.0375	0	0	0	0	0	0	0	0	0.0465	0	0	0	0	0	0.0005	0	0	0.0355	0	0	0.0025	0.0195	0	0	0	0	0.3785	0	0	0	0	0	0	0.381	0
CDR236R	Hive18_SM	0	0	0	0	0	0	0	0.01	0	0.0155	0	0.0535	0.0025	0	0	0	0	0	0	0	0	0.073	0	0	0	0	0	0	0	0	0.004	0	0	0	0	0	0	0	0	0.5765	0	0	0	0	0	0	0.249	0
CDR237R	Hive18_SM	0	0	0	0	0	0	0	0.0365	0	0.044	0	0.001	0.0085	0	0	0	0	0	0	0	0	0.077	0	0	0	0	0	0.015	0	0	0.034	0	0	0	0.0205	0	0	0	0	0.3535	0	0	0	0	0	0	0.397	0
CDR308R	Hive18_SM	0	0	0	0	0	0	0	0.002	0	0.008	0	0.005	0.0065	0	0	0	0	0	0	0	0	0	0	0	0	0	0	0.0225	0.0025	0	0.7635	0	0	0.008	0.0305	0	0	0	0	0.0285	0	0	0	0	0	0	0.0635	0
CDR309R	Hive18_SM	0	0	0.003	0	0	0	0	0	0	0.0645	0	0	0	0	0	0	0	0	0	0	0	0.016	0	0	0	0	0	0.0055	0	0	0.5995	0	0	0.0085	0.0095	0	0	0	0	0.1995	0	0	0	0	0	0	0.0765	0
CDR310R	Hive18_SM	0	0	0	0	0	0	0	0.016	0	0.0215	0	0.0025	0.065	0	0	0	0	0	0	0	0	0.016	0	0	0	0	0	0.005	0.0125	0	0.2675	0	0	0	0.105	0	0	0	0	0.0895	0	0	0	0	0	0	0.344	0
CDR311R	Hive18_SM	0	0	0.0055	0	0	0	0	0.0145	0	0.0205	0	0	0.021	0	0	0	0.0055	0	0	0	0	0.0135	0	0	0	0	0	0.0285	0.0125	0	0.3985	0	0	0	0.07	0	0	0	0	0.093	0	0	0	0	0	0	0.2285	0
CDR312R	Hive18_SM	0.018	0	0.006	0	0	0	0	0.0125	0	0.0145	0	0.001	0.034	0	0	0	0	0	0	0	0	0.0125	0	0	0	0	0	0.035	0.0105	0	0.517	0.012	0	0	0.0385	0	0	0	0	0.064	0	0	0	0	0	0	0.1695	0
CDR313R	Hive18_SM	0	0	0	0.0035	0	0	0	0.0025	0	0.005	0	0.011	0.002	0.0115	0	0	0	0	0	0	0	0.02	0	0	0	0	0	0.0135	0	0	0.671	0	0	0	0.055	0	0	0	0	0.0375	0	0	0	0	0	0.0085	0.12	0
CDR314R	Hive18_SM	0	0	0	0	0	0	0	0.009	0	0.041	0	0.001	0.0685	0	0	0	0	0	0	0	0	0.1095	0	0	0	0	0	0	0	0	0.0135	0	0	0.0085	0.0415	0	0	0	0	0.2805	0	0	0	0	0	0	0.359	0
CDR315R	Hive18_SM	0	0	0	0	0	0	0	0.0145	0	0.018	0	0.0005	0.026	0	0	0	0	0	0	0	0	0.0595	0	0	0	0	0	0.012	0	0	0.095	0	0	0.001	0.078	0	0	0	0	0.464	0	0	0	0	0	0	0.2005	0
CDR316R	Hive18_SM	0	0	0	0	0	0	0	0.008	0	0	0	0.0005	0	0	0	0	0	0	0	0	0	0.009	0	0	0	0	0	0.0015	0	0	0.324	0	0	0	0.5315	0	0	0	0	0.054	0	0	0	0	0	0	0.0115	0
CDR317R	Hive18_SM	0	0	0	0	0	0	0	0.0135	0	0.0015	0	0.0615	0.0035	0	0	0	0	0	0	0	0	0.023	0	0	0	0	0	0	0	0	0.1045	0	0	0	0.3675	0	0	0	0	0.2105	0	0	0	0	0	0	0.197	0
CDR318R	Hive18_SM	0	0	0	0	0	0	0	0	0	0	0	0	0.0405	0	0	0	0	0	0	0	0	0.0185	0	0	0	0	0	0	0	0	0.1725	0	0	0	0.4915	0	0	0	0	0.102	0	0	0	0	0	0	0.123	0
CDR319R	Hive18_SM	0	0	0	0	0	0	0	0.007	0	0	0	0.0025	0.0265	0	0	0	0	0	0	0	0	0.0035	0	0	0	0	0	0.0055	0	0	0.1755	0	0	0.008	0.3445	0	0	0	0	0.091	0	0	0	0	0	0	0.303	0
CDR320R	Hive18_SM	0	0	0	0	0	0	0	0.002	0	0	0	0.0005	0.2515	0	0	0	0	0	0	0	0	0	0	0	0	0	0	0	0	0	0.011	0	0	0	0.0285	0	0	0	0	0.1955	0	0	0	0	0	0	0.3305	0
CDR321R	Hive18_SM	0	0	0	0	0	0	0	0.002	0	0	0	0	0.001	0	0	0	0	0	0	0	0	0.028	0	0	0	0	0	0	0	0	0.4985	0	0	0	0.3355	0	0	0	0	0	0	0	0	0	0	0	0.0025	0
CDR322R	Hive18_SM	0	0	0	0	0	0	0	0	0	0.0925	0	0.007	0	0	0	0	0	0	0	0	0	0.0085	0	0	0	0	0	0	0	0	0.2015	0	0	0.3655	0.0285	0	0	0	0	0.014	0	0	0	0	0	0	0.2805	0
F12G	NE_G	0	0	0.1595	0	0	0	0	0.0055	0	0	0	0	0.009	0	0	0	0	0.026	0.0405	0	0	0	0	0	0	0	0	0	0.058	0	0	0	0	0	0.015	0	0	0.0565	0	0.0205	0	0	0	0	0	0	0.0145	0
F13G	NE_G	0	0	0.1245	0.0145	0	0	0	0	0	0	0	0.006	0.005	0	0	0	0	0	0.053	0	0.028	0.0225	0	0	0.0255	0	0	0	0.048	0	0	0	0	0	0.081	0	0	0.0295	0	0.004	0	0	0	0	0	0	0	0
F16G	NE_G	0	0	0.1315	0.0265	0	0	0	0	0.0135	0	0	0	0.3055	0	0	0	0	0	0	0	0	0	0	0	0	0	0	0	0.0215	0	0.004	0	0	0	0.0935	0	0	0.0265	0	0.0135	0	0	0	0	0	0	0	0
F17G	NE_G	0	0	0.1205	0	0	0	0	0	0	0.0005	0	0.037	0.0075	0	0	0	0	0.0335	0.028	0	0	0	0	0	0	0.0055	0	0.024	0.033	0	0	0	0	0	0.0425	0	0	0	0	0.0125	0	0	0	0	0	0	0.0095	0
F1G	NE_G	0	0.0375	0.0215	0	0	0	0	0.0095	0.0315	0	0	0.055	0	0	0	0	0	0	0.067	0	0	0.023	0	0.0075	0	0	0	0	0.008	0	0	0	0	0	0	0	0	0.041	0	0	0	0	0	0	0	0.0205	0	0
F24G	NE_G	0	0	0.005	0.0095	0	0.0215	0	0	0.3135	0	0	0	0	0	0	0	0	0	0	0	0	0	0	0	0	0.043	0	0	0.022	0	0	0	0	0	0.0085	0	0	0.017	0.1105	0.0315	0	0	0.03	0	0	0	0	0
F25G	NE_G	0	0	0.0095	0.0175	0	0.018	0	0	0.3065	0	0	0	0	0	0.004	0	0	0	0	0	0	0.0095	0	0	0	0.05	0	0	0.029	0	0	0	0	0	0.0075	0	0	0.0095	0.114	0	0	0	0.0305	0	0	0	0	0
F26G	NE_G	0	0	0.047	0.018	0	0.0155	0	0	0.106	0.002	0	0.024	0.0125	0	0	0	0	0.013	0.0215	0	0.0115	0.048	0.009	0.006	0	0.0085	0	0.0085	0.082	0	0	0	0	0	0.0245	0	0	0.0125	0.027	0.0015	0.017	0	0.0055	0	0	0.0065	0.0125	0
F27G	NE_G	0	0	0.0075	0.0075	0	0.0245	0	0	0.2975	0	0	0	0.0095	0	0.0025	0	0	0	0	0	0	0	0.007	0.021	0	0.0765	0	0.0105	0.0165	0	0	0	0	0	0.013	0	0	0.007	0.087	0.003	0	0	0.0195	0	0	0	0.003	0
F28G	NE_G	0	0	0	0.014	0	0.0285	0	0	0.1805	0.002	0	0	0	0	0	0	0	0	0	0	0	0.0325	0	0.01	0	0.053	0	0.007	0.0245	0	0	0	0	0	0.1225	0	0	0	0.058	0.0065	0	0	0.021	0	0	0	0.2275	0
F30G	NE_G	0	0	0.0115	0.012	0	0.0315	0	0	0.276	0	0	0.0165	0	0	0.0055	0	0	0	0	0	0	0.0195	0	0.001	0	0.056	0	0.01	0.0465	0	0	0	0	0	0.014	0	0	0.008	0.088	0	0	0	0.015	0	0	0.0055	0	0
F31G	NE_G	0	0	0.0055	0.0125	0	0.0375	0	0	0.2465	0	0	0	0	0	0	0	0	0	0	0	0	0	0	0	0	0.052	0	0.011	0.0405	0	0	0	0	0	0	0	0	0.0125	0.1485	0	0	0	0.04	0	0	0	0.009	0
F32G	NE_G	0	0	0.0595	0.011	0	0.018	0	0.01	0.2365	0	0	0	0	0	0.002	0	0	0	0	0	0	0	0	0	0	0.05	0	0	0.101	0	0	0	0	0	0	0	0	0.0185	0.0505	0	0	0	0.042	0	0	0	0.01	0
F34G	NE_G	0	0	0	0.0145	0	0.0195	0.0155	0	0.1335	0	0	0	0	0	0	0	0	0	0.3175	0	0	0	0	0	0	0.037	0	0	0.0135	0	0	0	0	0	0	0	0	0	0.0355	0	0	0	0.0195	0	0	0	0.009	0
F13SM	NE_SM	0	0	0.2735	0	0	0	0.0025	0	0	0.0115	0	0.0315	0	0	0	0	0	0	0.0285	0.0005	0	0	0	0	0.017	0	0	0.0095	0.122	0	0	0	0	0	0.0575	0	0	0.0345	0	0.0245	0	0	0	0	0	0	0	0
F14SM	NE_SM	0.0275	0	0.274	0	0	0	0	0	0	0	0	0.0325	0	0	0	0	0	0.0445	0	0	0	0.0605	0	0	0	0	0	0.019	0.0375	0	0	0	0	0	0.0285	0	0	0	0	0	0	0	0	0	0	0	0	0
F16SM	NE_SM	0	0	0.226	0	0	0	0	0	0	0	0	0	0	0	0	0	0	0.023	0.0325	0.0295	0	0	0	0	0	0	0	0.024	0.0635	0	0	0	0	0	0.018	0	0	0.0365	0	0	0	0	0	0	0	0	0.0275	0
F19SM	NE_SM	0	0	0.3485	0	0	0	0	0	0	0	0.013	0	0.0225	0	0	0	0	0.031	0.0105	0	0	0	0	0	0.0115	0	0	0.0125	0.0585	0	0	0	0	0	0.097	0	0	0.03	0	0.01	0	0	0	0	0	0	0	0
F24SM	NE_SM	0	0	0.0125	0.013	0	0.018	0	0	0.307	0.001	0	0	0	0	0.006	0	0	0	0	0	0	0.0175	0	0	0	0.0585	0	0.0185	0.0165	0	0	0	0	0	0.0135	0	0	0	0.116	0.0035	0	0	0.0195	0	0	0	0.0105	0
F25SM	NE_SM	0	0	0	0.0055	0	0.0155	0	0	0.3685	0	0	0	0	0	0.0075	0	0	0	0	0	0	0	0	0.0015	0	0.031	0	0.0135	0.0165	0	0	0	0	0	0	0	0	0.011	0.083	0	0	0	0.031	0	0	0	0	0
F26SM	NE_SM	0	0	0.0305	0.0405	0	0.044	0	0.0035	0.3135	0	0	0	0.0145	0	0	0	0	0	0	0	0	0	0	0.002	0	0.016	0	0	0.026	0	0	0	0	0	0.0265	0	0	0	0.1065	0.0145	0	0	0.0145	0	0	0	0.007	0
F27SM	NE_SM	0	0	0.0415	0.02	0	0.0295	0	0	0.2945	0	0	0.015	0	0	0.0045	0	0	0.002	0	0	0	0	0	0	0	0.019	0	0	0.03	0	0	0	0	0	0.001	0	0	0.019	0.0995	0	0	0	0.025	0	0	0.0145	0	0
F28SM	NE_SM	0	0	0	0.0085	0	0.0295	0	0	0.315	0	0	0.0025	0	0	0.009	0	0	0	0.0025	0	0	0.024	0	0	0	0.0605	0	0	0.019	0	0	0	0	0	0.022	0	0	0.0115	0.098	0.0085	0	0	0.0275	0	0	0	0.0095	0
F29SM	NE_SM	0	0	0.017	0.027	0	0.0325	0	0	0.3485	0	0	0	0	0	0.0025	0	0	0	0	0	0	0	0	0.0055	0	0.025	0	0.0135	0.0515	0	0	0	0	0	0.0155	0	0	0.0085	0.051	0.001	0	0	0.021	0	0	0	0.005	0
F30SM	NE_SM	0	0	0.007	0.01	0	0.026	0	0	0.2965	0	0	0.0045	0	0	0.003	0	0	0	0	0	0	0.0065	0.0055	0.0055	0	0.0595	0	0.004	0.025	0	0	0	0	0	0.006	0	0	0	0.134	0	0	0	0.0305	0	0	0	0	0
F31SM	NE_SM	0	0	0.006	0.025	0	0.0345	0	0	0.26	0	0	0	0	0	0.0065	0	0	0	0	0	0	0	0	0.018	0	0.0515	0	0	0.0535	0	0	0	0	0	0	0	0	0	0.1385	0	0	0	0.044	0	0	0	0	0
F32SM	NE_SM	0	0	0.023	0.0125	0	0.0225	0	0	0.261	0	0	0	0	0	0.008	0	0	0	0	0	0	0	0	0.0045	0	0.07	0	0.016	0.0455	0	0	0	0	0	0.0115	0	0	0.008	0.1255	0	0	0	0.0295	0	0	0	0	0
F33SM	NE_SM	0	0	0	0.005	0	0.007	0.017	0	0.19	0	0	0	0	0	0.0075	0	0	0	0.414	0	0	0.005	0	0.001	0	0.016	0	0.004	0.006	0	0	0	0	0	0.0055	0	0	0	0.0465	0	0	0	0.007	0	0	0	0	0
F34SM	NE_SM	0	0	0	0	0	0.0155	0.015	0	0.1825	0	0	0	0	0	0.004	0	0	0	0.3635	0.0015	0	0.014	0	0.0075	0	0.027	0	0	0.003	0	0	0	0	0	0	0	0	0	0.0645	0	0	0	0.0155	0	0	0.0025	0	0
F10T	NE_T	0	0	0.2195	0	0	0	0	0	0	0	0	0.0125	0.0065	0	0	0	0	0.0265	0	0	0.015	0.042	0	0	0	0	0	0	0.0835	0	0	0	0	0	0.1395	0	0	0.0245	0	0.014	0	0	0	0	0	0	0	0
F11T	NE_T	0	0	0.1785	0	0	0	0	0	0	0	0	0	0	0	0	0	0	0	0.04	0	0	0.0355	0	0	0.0075	0	0	0	0.029	0	0	0	0	0	0.108	0	0	0.025	0	0.006	0	0	0	0	0.032	0	0	0
F12T	NE_T	0.025	0	0.1085	0	0	0	0	0.0225	0	0.0055	0	0	0	0	0	0	0	0.0655	0.0275	0	0	0	0	0	0	0	0	0	0.0855	0	0	0	0	0	0.037	0	0	0.1115	0	0.017	0	0	0	0	0	0	0.0595	0
F13T	NE_T	0	0	0.1555	0.018	0	0	0	0	0	0.02	0	0	0.015	0	0	0	0	0.04	0	0	0	0.0435	0	0	0	0	0	0	0.0915	0	0	0	0	0	0.187	0	0	0	0	0.006	0	0	0	0	0.028	0	0	0
F14T	NE_T	0	0	0.158	0	0	0	0	0	0	0	0	0.0335	0.0225	0	0	0	0	0.027	0.009	0	0	0.0665	0	0	0	0	0	0	0.049	0	0.012	0	0	0	0.1095	0	0	0.077	0	0	0	0	0	0	0	0	0	0
F19T	NE_T	0	0	0.107	0	0	0	0	0	0	0	0	0.0155	0.0075	0	0	0	0	0.0215	0.0115	0	0	0.072	0	0	0	0	0	0	0.025	0	0	0	0	0	0.014	0	0	0	0	0	0	0	0	0	0	0.0375	0.021	0
F21T	NE_T	0	0	0.3045	0.016	0	0	0	0	0	0	0	0.003	0	0	0	0	0	0	0	0.0225	0	0.0355	0	0	0	0	0	0	0.073	0	0	0	0	0	0.1175	0	0	0	0	0.017	0	0	0	0	0	0	0.0055	0
F22T	NE_T	0	0	0.1815	0	0	0	0	0	0.0165	0.0025	0	0	0.122	0	0	0	0	0	0.0145	0	0	0.0585	0	0	0	0	0	0.006	0.027	0	0.0295	0	0	0	0.0595	0	0	0	0	0	0	0	0	0	0	0	0.006	0
F24T	NE_T	0	0	0	0	0	0.0105	0	0	0.3005	0	0	0	0	0	0.0075	0	0	0	0.014	0	0	0.017	0	0	0	0.027	0	0.012	0.0175	0	0	0	0	0	0.023	0	0	0.0145	0.023	0	0	0	0.04	0	0	0	0	0
F26T	NE_T	0	0	0.002	0.0125	0	0.0325	0	0	0.3515	0	0	0	0	0	0.0035	0	0	0	0	0	0	0	0	0	0	0.0475	0	0.01	0.0155	0	0	0	0	0	0	0	0	0.0115	0.0815	0	0	0	0.022	0	0	0	0.026	0
F27T	NE_T	0	0	0.002	0.0045	0	0.0145	0	0	0.303	0	0	0	0.0035	0	0.0055	0	0	0	0	0	0.005	0.0105	0	0	0	0.0275	0	0.009	0.0235	0	0	0	0	0	0.013	0	0	0.01	0.033	0	0	0	0.023	0	0	0	0	0
F28T	NE_T	0	0	0	0.009	0	0.028	0	0	0.3495	0	0	0	0	0	0.004	0	0	0	0	0	0	0	0	0.0075	0	0.0545	0	0.0155	0.0225	0	0	0	0	0	0	0	0	0.011	0.1025	0	0	0	0.0345	0	0	0	0	0
F29T	NE_T	0	0	0.0045	0.022	0	0.023	0	0	0.3375	0	0	0	0	0	0.005	0	0	0	0	0	0	0	0	0.0005	0	0.0385	0	0	0.028	0	0	0	0	0	0.013	0	0	0.008	0.073	0	0	0	0.024	0	0	0	0	0
F30T	NE_T	0	0	0	0.011	0	0.015	0	0	0.327	0	0	0.0015	0	0	0.003	0	0	0	0	0.007	0	0	0	0	0	0.026	0	0.003	0.0205	0	0	0	0	0	0.004	0	0	0.0175	0.033	0	0	0.0025	0.013	0	0	0	0.0025	0
F31T	NE_T	0	0	0.0055	0.015	0	0.0315	0	0	0.3135	0	0	0	0	0	0.0105	0	0	0	0	0	0	0	0	0.006	0	0.0675	0	0.013	0.051	0	0	0	0	0	0	0	0	0.012	0.0845	0	0	0	0.027	0	0	0	0.012	0
F32T	NE_T	0	0	0.005	0.0065	0	0.0245	0	0	0.3085	0	0	0.009	0	0	0.0085	0	0	0	0	0	0	0	0	0	0	0.052	0	0.0105	0.0385	0	0	0	0	0	0	0	0	0	0.0905	0.003	0	0	0.03	0	0	0	0	0
F33T	NE_T	0	0	0	0	0	0.0085	0.0185	0	0.183	0	0	0	0	0	0.0085	0	0	0	0.423	0.0025	0	0	0	0	0	0.0045	0	0	0.0095	0	0	0	0	0	0.0005	0	0	0.005	0.053	0	0	0	0.0185	0	0	0.003	0	0
F34T	NE_T	0	0	0	0	0	0.0135	0.0125	0	0.1265	0	0.0165	0.0085	0	0	0	0	0	0	0.4805	0.0045	0	0	0	0	0	0.0045	0	0	0.01	0	0	0	0	0	0	0	0	0.013	0	0	0	0	0	0	0	0.0105	0	0
F35T	NE_T	0	0	0.012	0	0	0.021	0.027	0	0.154	0	0	0	0	0	0	0	0	0	0.4335	0.002	0	0.0175	0	0	0	0.007	0	0	0.0325	0	0	0	0	0	0	0	0	0	0.0285	0	0	0	0.0175	0	0	0	0	0
F6T	NE_T	0	0	0.023	0	0	0	0	0.016	0	0.003	0	0.0045	0.035	0	0	0	0	0	0	0	0	0.2805	0	0	0	0	0	0	0.0165	0	0	0	0	0	0.2355	0	0	0	0	0.025	0	0	0	0	0	0	0.002	0
F7T	NE_T	0	0	0.112	0	0	0	0	0.083	0.01	0	0	0.028	0.006	0	0	0	0	0.0195	0	0	0	0	0	0	0	0	0	0.025	0.025	0.0315	0	0	0	0	0.144	0	0	0	0	0	0	0	0	0	0.0105	0	0.0095	0
F9T	NE_T	0	0	0.134	0	0	0.018	0	0	0	0	0	0.004	0.0185	0	0	0	0	0.023	0.021	0.014	0	0	0	0	0	0	0	0.0135	0.0535	0	0	0	0	0	0.03	0	0	0	0	0.0295	0	0	0	0	0.0025	0	0.042	0
H10G	Hive5_G	0.0085	0	0	0	0	0	0	0	0	0.01	0	0.0385	0	0	0	0	0.033	0	0	0	0	0	0	0	0	0	0	0.0205	0	0	0	0	0	0	0	0.002	0	0	0	0.2275	0	0	0	0	0	0.0835	0	0
H11G	Hive5_G	0	0	0	0.003	0	0	0	0	0	0	0	0.004	0	0	0	0	0	0	0.001	0	0	0	0	0	0	0	0	0	0	0	0	0	0	0	0	0	0	0	0	0.9595	0	0	0	0	0	0	0.03	0
H12G	Hive5_G	0	0	0	0	0	0	0	0	0	0.0065	0	0.109	0.0075	0	0	0	0	0	0	0	0	0	0	0	0	0	0	0	0	0	0	0	0	0	0	0	0	0	0	0.75	0	0	0	0	0	0	0.0255	0
H13G	Hive5_G	0	0	0	0	0	0	0	0.001	0	0.0245	0	0.0915	0.0005	0	0	0	0	0	0	0	0	0.024	0	0	0	0	0	0	0	0	0	0	0	0	0	0	0	0	0	0.7605	0	0	0	0	0	0	0.094	0
H14G	Hive5_G	0	0	0	0	0	0	0	0	0	0.0345	0	0.086	0.028	0	0	0.02	0	0	0	0	0	0	0	0	0	0	0	0	0	0	0	0	0	0	0.006	0	0	0	0	0.5835	0	0	0	0	0	0.0225	0.0325	0.0185
H15G	Hive5_G	0	0	0	0	0	0	0	0	0	0.006	0	0.0395	0.7605	0	0	0	0	0	0	0	0	0.028	0	0	0	0	0	0	0	0	0	0	0	0	0	0	0	0	0	0.12	0	0	0	0	0	0	0.0185	0
H16G	Hive5_G	0	0	0	0	0	0	0	0	0	0.0045	0.0165	0.0845	0.672	0	0	0	0	0	0	0	0	0	0	0	0	0	0	0.009	0	0	0	0	0.017	0	0.0025	0.0035	0	0	0	0.026	0	0	0	0	0	0.0135	0	0
H19G	Hive5_G	0	0	0	0	0	0	0	0	0	0	0	0.0035	0	0	0	0	0	0	0	0	0	0	0	0	0	0	0	0	0	0	0	0	0	0	0	0	0	0	0	0.613	0	0	0	0	0	0	0.3825	0
H1G	Hive5_G	0	0	0	0	0	0	0	0	0	0.0015	0	0.207	0.003	0	0.0025	0	0	0	0	0	0	0	0	0	0	0	0	0	0	0	0	0	0	0	0	0	0	0	0	0.5235	0	0	0	0	0	0	0.0285	0
H22G	Hive5_G	0	0	0	0	0	0	0	0	0	0	0	0.048	0	0	0	0	0	0	0	0	0	0	0.01	0	0	0	0	0	0	0	0	0	0	0	0	0	0	0	0	0.9375	0	0	0	0	0	0	0	0
H23G	Hive5_G	0	0	0	0	0	0	0	0	0	0	0	0.105	0.0005	0	0	0	0	0	0	0	0	0	0.004	0	0	0	0	0.003	0	0	0	0	0	0	0	0	0	0	0	0.1885	0	0	0	0	0	0	0.003	0
H24G	Hive5_G	0	0	0	0	0	0.008	0	0	0	0.009	0	0.1125	0.0005	0	0	0	0	0	0.0055	0	0	0.013	0.0185	0	0	0	0	0	0	0	0	0	0	0	0.006	0	0	0	0	0.7905	0	0	0	0	0	0	0.0115	0
H25G	Hive5_G	0	0	0	0	0	0	0	0	0	0.0005	0	0.0625	0	0	0	0	0	0	0.0025	0	0	0	0.0135	0	0	0	0	0	0	0	0	0	0	0	0	0	0	0	0	0.826	0	0	0	0	0	0	0.089	0
H26G	Hive5_G	0	0	0	0	0	0	0	0	0	0	0	0.1985	0.0045	0	0	0	0	0	0	0	0	0	0.0025	0	0	0	0	0	0	0	0	0	0	0	0	0	0	0	0.0065	0.7795	0	0	0	0	0	0	0.0085	0
H27G	Hive5_G	0	0	0	0	0	0	0	0	0	0	0	0.0095	0	0	0	0	0	0	0	0	0	0.075	0	0	0	0	0	0	0	0	0	0	0	0	0	0	0	0	0	0.011	0	0	0	0	0	0	0.904	0
H28G	Hive5_G	0	0	0	0	0	0	0	0	0	0.002	0	0.0045	0	0	0	0	0	0	0	0	0	0	0	0	0	0	0	0	0	0	0	0	0	0	0	0	0	0	0	0.429	0	0	0	0	0	0	0.1875	0
H29G	Hive5_G	0	0	0	0	0	0	0	0	0	0.0145	0	0	0	0	0	0	0	0	0	0	0	0.0055	0	0	0	0	0	0	0	0	0	0	0	0	0	0	0	0	0	0.4525	0	0	0	0	0	0	0.453	0
H2G	Hive5_G	0	0	0	0	0	0	0	0	0	0.0005	0	0.0045	0	0	0	0	0	0	0	0	0	0	0	0	0	0	0	0	0	0	0	0	0	0	0	0	0	0	0	0.9835	0	0	0	0	0	0	0.0075	0
H30G	Hive5_G	0	0	0	0	0	0	0	0	0	0	0	0.033	0.04	0	0	0	0	0	0	0	0	0	0	0	0	0	0	0	0	0	0	0	0	0	0	0	0	0	0	0.927	0	0	0	0	0	0	0	0
H31G	Hive5_G	0	0	0	0	0	0	0	0	0	0.001	0	0.002	0.0025	0	0	0	0	0	0	0	0	0	0	0	0	0	0	0	0	0	0	0	0	0	0.0055	0	0	0	0	0.773	0	0	0	0	0	0	0.208	0
H32G	Hive5_G	0	0	0	0	0	0	0	0	0	0	0	0.056	0.0005	0	0	0	0	0	0	0	0	0	0	0	0	0	0	0	0	0	0	0	0	0	0	0	0	0	0	0.5895	0	0	0	0	0	0	0.0125	0
H33G	Hive5_G	0	0	0	0	0	0	0	0	0	0.02	0	0	0	0	0	0	0	0	0	0	0	0	0	0	0	0	0	0	0	0	0	0	0	0	0	0	0	0	0	0.925	0	0	0	0	0	0	0.055	0
H35G	Hive5_G	0	0	0	0	0	0	0	0	0	0	0	0.02	0.0075	0	0	0	0	0	0	0	0	0	0	0	0	0	0	0	0	0	0	0	0	0	0.006	0	0	0	0	0.035	0	0	0	0	0	0	0.9315	0
H3G	Hive5_G	0	0	0	0	0	0	0	0	0	0.018	0	0.005	0.0045	0	0	0	0	0	0.003	0	0	0.03	0	0	0	0	0	0	0	0	0	0	0	0	0.2125	0	0	0	0	0.421	0	0	0	0	0	0	0.0245	0
H4G	Hive5_G	0	0	0	0	0	0	0	0	0	0.01	0	0.0555	0.2255	0	0	0	0	0	0	0	0	0	0	0	0	0	0	0	0	0	0	0	0	0	0	0	0	0	0	0.608	0	0	0	0	0	0	0.073	0
H6G	Hive5_G	0	0	0	0	0	0	0	0.0035	0	0.003	0	0.012	0.229	0	0	0	0	0	0	0	0	0.0115	0	0	0	0	0	0	0	0	0	0	0	0	0	0	0	0	0	0.3265	0	0	0	0	0	0	0.179	0
H7G	Hive5_G	0	0	0	0	0	0	0	0	0	0.001	0	0.9785	0	0	0	0	0	0	0	0	0	0	0	0	0	0	0	0	0	0	0	0	0	0	0	0	0	0	0	0.017	0	0	0	0	0	0	0.0015	0
H9G	Hive5_G	0	0	0	0	0	0	0	0	0	0	0	0.5115	0.065	0	0	0	0	0	0	0	0	0	0	0	0	0	0	0	0	0	0	0	0	0	0	0	0	0	0	0.379	0	0	0	0	0	0	0.0215	0
H10SM	Hive5_SM	0	0	0	0	0	0	0	0	0	0.007	0	0.003	0.002	0	0	0	0	0	0.002	0	0	0.009	0	0	0	0	0	0	0	0	0	0	0	0	0	0	0	0	0.0015	0.3955	0	0	0	0	0	0	0.0045	0
H11SM	Hive5_SM	0	0	0	0.0145	0	0	0	0	0.007	0.0025	0	0.0055	0	0	0	0	0	0	0.0075	0	0	0.005	0.0035	0	0	0	0	0	0	0	0	0	0	0	0.0095	0	0	0	0.012	0.89	0	0	0	0	0	0.0015	0.028	0
H12SM	Hive5_SM	0	0	0	0	0	0	0	0	0	0.024	0	0.092	0.0935	0	0	0	0	0	0	0	0	0.006	0	0	0	0	0	0	0	0	0	0	0	0	0	0	0	0	0	0.72	0	0	0	0	0	0	0.045	0
H13SM	Hive5_SM	0	0	0.005	0.077	0	0	0	0.003	0.005	0.0225	0	0.034	0.004	0	0	0	0	0	0.017	0	0	0.008	0.013	0	0	0.011	0	0	0.005	0	0	0	0	0	0.0135	0	0	0	0.0195	0.627	0	0	0	0.01	0	0	0.0685	0
H14SM	Hive5_SM	0	0	0	0.013	0	0	0	0	0.0125	0.015	0	0.01	0.0615	0	0	0	0	0	0.0085	0	0	0.0035	0.0075	0	0	0	0	0	0	0	0	0	0	0	0.006	0	0	0	0.0075	0.7705	0	0	0	0.0015	0	0	0.0625	0
H15SM	Hive5_SM	0	0	0	0	0	0	0	0	0	0.0025	0	0.012	0.8215	0	0	0	0	0	0	0	0	0	0	0	0	0	0	0	0	0	0	0	0	0	0	0	0	0	0.0025	0.1605	0	0	0	0	0	0	0	0
H16SM	Hive5_SM	0	0	0	0.0025	0	0	0	0	0	0.016	0	0.0145	0.9025	0	0	0	0	0	0.0035	0	0	0	0	0	0	0	0	0	0	0	0	0	0	0	0	0	0	0	0.0015	0.051	0	0	0	0	0	0	0.0025	0
H19SM	Hive5_SM	0	0	0	0.016	0	0	0	0.0005	0.0145	0.005	0	0.045	0.065	0	0	0	0	0	0.0165	0.006	0	0.011	0.012	0	0	0	0	0	0	0	0	0	0	0	0.0135	0	0	0	0.015	0.6465	0	0	0	0.004	0	0	0.0555	0
H1SM	Hive5_SM	0	0	0	0	0	0	0.007	0	0.045	0.0025	0	0.04	0	0	0	0	0	0	0.192	0.002	0	0.0155	0.0125	0	0	0	0	0	0	0	0	0	0	0	0.017	0	0	0	0.036	0.358	0	0	0	0	0	0	0.068	0
H20SM	Hive5_SM	0	0	0	0	0	0	0	0	0	0.001	0	0.0065	0.0065	0	0	0	0	0	0	0	0	0	0.0155	0	0	0	0	0.0025	0	0	0	0	0	0.003	0	0	0	0	0	0.8445	0	0	0	0	0	0	0.0075	0
H21SM	Hive5_SM	0	0	0.002	0.0165	0	0.013	0	0	0	0	0	0.028	0.011	0	0	0	0	0	0.0025	0	0	0.007	0.162	0	0	0.0055	0	0.0115	0.0045	0	0	0	0	0	0.0065	0	0	0	0.025	0.637	0	0	0	0.0015	0	0	0.0145	0
H22SM	Hive5_SM	0	0	0	0.009	0	0.01	0	0	0	0	0	0.005	0	0	0	0	0	0	0	0	0	0.0045	0.064	0	0	0	0	0.0025	0	0	0	0	0	0	0	0	0	0	0.002	0.884	0	0	0	0	0	0	0	0
H23SM	Hive5_SM	0	0	0	0.015	0	0.0145	0	0	0	0.001	0	0.0285	0.009	0	0	0	0	0	0.0135	0	0	0	0.068	0	0	0	0	0.0155	0.0065	0	0	0	0	0	0.0075	0	0	0	0.016	0.289	0	0	0	0	0	0	0.01	0
H24SM	Hive5_SM	0	0	0	0.018	0	0.0185	0	0	0	0.0095	0	0.0245	0.01	0	0	0	0	0	0.018	0	0	0.006	0.1375	0	0	0.0165	0	0.0175	0	0	0	0	0	0	0.0275	0	0	0	0.0265	0.5655	0	0	0	0	0	0	0.028	0
H25SM	Hive5_SM	0	0	0	0.0255	0	0.014	0	0	0	0.005	0	0.0185	0	0	0	0	0	0	0.0205	0	0	0	0.1675	0	0	0.0305	0	0.029	0	0	0	0	0	0	0.021	0	0	0	0.041	0.4705	0	0	0	0.0135	0	0	0.0685	0
H26SM	Hive5_SM	0	0	0	0	0	0	0	0.0005	0	0	0	0.0035	0	0	0	0	0	0	0.0005	0	0	0	0.016	0	0	0	0	0.005	0	0	0	0	0	0	0	0	0	0	0	0.9505	0	0	0	0	0	0	0.011	0
H27SM	Hive5_SM	0	0	0.001	0.0035	0	0	0	0.0005	0	0.0015	0	0.0025	0.002	0	0	0	0	0	0.001	0	0	0.074	0.007	0	0	0	0	0.005	0	0	0	0	0	0	0.006	0	0	0	0	0.023	0	0	0	0	0	0	0.8605	0
H28SM	Hive5_SM	0	0	0	0.0035	0	0.009	0	0	0.0205	0.016	0	0.0075	0.018	0	0	0	0	0.0045	0.0095	0	0	0.0235	0.0295	0	0	0.0115	0	0.017	0	0	0	0	0	0	0.0335	0	0	0	0.014	0.549	0	0	0	0.005	0	0	0.1175	0
H29SM	Hive5_SM	0	0	0	0	0	0.0035	0	0.002	0	0.028	0	0.016	0.0015	0	0	0	0	0	0	0	0	0.0085	0.0115	0	0	0	0	0	0	0	0	0	0	0	0	0	0	0	0	0.734	0	0	0	0	0	0	0.1665	0
H2SM	Hive5_SM	0	0	0	0.0045	0	0.003	0.003	0	0.017	0.003	0	0.0205	0.008	0	0	0	0	0	0.027	0	0	0.004	0	0	0	0.006	0	0.002	0.001	0	0	0	0	0	0.0065	0	0	0	0.0405	0.7415	0	0	0	0	0	0	0.023	0
H30SM	Hive5_SM	0	0	0	0	0	0.0215	0	0	0	0.0065	0	0.013	0.2665	0	0	0	0	0	0	0	0	0	0.0365	0	0	0	0	0	0	0	0	0	0	0	0.0275	0	0	0	0	0.5705	0	0	0	0	0	0	0.0245	0
H31SM	Hive5_SM	0	0	0	0.01	0	0.0385	0	0	0	0.003	0	0.008	0	0	0	0	0	0	0.0045	0	0	0	0.054	0	0	0	0	0	0.009	0	0	0	0	0	0	0	0	0	0	0.6785	0	0	0	0	0	0	0.1685	0
H32SM	Hive5_SM	0	0	0	0.03	0	0	0	0.007	0	0.012	0	0.026	0.013	0	0	0	0	0	0.0215	0.004	0	0.0315	0	0	0	0	0	0.014	0.012	0	0	0	0	0	0.048	0	0	0	0	0.4685	0	0	0	0	0	0	0.1945	0
H33SM	Hive5_SM	0	0	0.0055	0.0305	0	0	0	0	0	0.057	0	0.0025	0	0	0	0	0	0	0	0	0	0	0	0	0	0.0055	0	0.008	0	0	0	0	0	0	0.0225	0	0	0	0	0.7895	0	0	0	0	0	0	0.0455	0
H34SM	Hive5_SM	0	0	0.0125	0.036	0	0.0065	0	0	0.011	0.044	0	0.0465	0.0165	0	0	0	0	0	0	0.0005	0	0.015	0.034	0	0	0	0	0.032	0.0055	0	0	0	0	0	0.0115	0	0	0	0	0.6035	0	0	0	0	0	0	0.0625	0
H35SM	Hive5_SM	0	0	0	0.299	0	0.0245	0	0.007	0.0335	0.01	0	0.0165	0.019	0	0	0	0	0	0	0	0	0.046	0.0525	0	0	0.0385	0	0.133	0.0155	0	0	0	0	0	0.043	0	0	0.0125	0.0195	0.0365	0	0	0.005	0	0.0035	0	0.0995	0
H3SM	Hive5_SM	0	0	0.019	0.0035	0	0	0.021	0.0015	0.0275	0.0085	0	0.0645	0.0485	0	0	0	0	0	0.124	0	0	0.036	0	0	0	0.0115	0	0	0.0035	0	0	0	0	0	0.0335	0	0	0	0.053	0.2725	0	0	0	0	0	0	0.0295	0
H4SM	Hive5_SM	0	0	0	0	0	0	0	0	0.0045	0.0035	0	0.065	0.2185	0	0	0	0	0	0.008	0	0	0	0	0	0	0	0	0	0	0	0	0	0	0	0	0	0	0	0	0.6215	0	0	0	0	0	0	0.068	0
H6SM	Hive5_SM	0	0	0	0	0	0	0	0.003	0	0.007	0	0.005	0.125	0	0	0	0	0	0	0	0	0.01	0	0	0	0	0	0	0	0	0	0	0	0	0	0	0	0	0	0.744	0	0	0	0	0	0	0.073	0
H7SM	Hive5_SM	0	0	0	0.0025	0	0	0.0085	0	0.004	0.0365	0	0.069	0.0115	0	0	0	0	0	0.0185	0	0	0.0155	0	0	0	0	0	0	0.0005	0	0	0	0	0	0.0065	0	0	0	0.019	0.675	0	0	0	0	0	0.004	0.075	0
H8SM	Hive5_SM	0	0	0	0	0	0	0	0	0	0.004	0	0.028	0.003	0	0	0	0	0	0.005	0	0	0.007	0	0	0	0	0	0	0	0	0	0	0	0	0.0025	0	0	0	0.006	0.8715	0	0	0	0	0	0	0.056	0
H9SM	Hive5_SM	0	0	0	0	0	0	0.005	0	0.003	0.004	0	0.12	0.058	0	0	0	0	0	0.012	0	0	0.0045	0	0	0	0	0	0	0.0015	0	0	0	0	0	0.007	0	0	0	0	0.7225	0	0	0	0	0	0	0.037	0
H10T	Hive5_T	0	0	0.0055	0	0	0	0	0	0.006	0.0095	0	0.0275	0.014	0	0	0	0	0	0.009	0	0	0	0	0	0	0	0	0	0	0	0	0	0	0	0.0065	0	0	0	0.006	0.5205	0	0	0	0	0	0	0.0175	0
H11T	Hive5_T	0	0	0	0.0275	0	0	0	0	0	0.0025	0	0.0155	0.0105	0	0	0	0	0	0.01	0	0	0.006	0	0	0	0.006	0	0	0	0	0	0	0	0	0	0	0	0	0.014	0.8385	0	0	0.0015	0	0	0	0.0455	0
H12T	Hive5_T	0	0	0	0.0145	0	0	0	0	0	0.016	0	0.0405	0.209	0	0	0	0	0	0	0	0	0.0095	0	0	0	0	0	0	0	0	0	0	0	0	0	0	0	0	0	0.6545	0	0	0	0	0	0	0.0435	0
H13T	Hive5_T	0	0	0.0065	0.197	0	0	0.0085	0	0.008	0.0055	0	0.027	0.011	0	0	0	0	0	0.0795	0.001	0	0.0055	0.0025	0	0	0.014	0	0	0.007	0	0	0	0	0	0.0175	0	0	0	0.05	0.353	0	0	0	0.0075	0	0	0.04	0
H14T	Hive5_T	0	0	0.013	0.121	0	0	0.0015	0	0.013	0.0145	0	0.016	0.0405	0	0	0	0	0	0.034	0	0.01	0.01	0.0105	0	0	0.012	0	0	0	0	0	0	0	0	0.012	0	0	0	0.039	0.4885	0	0	0	0.0095	0	0	0.0455	0
H15T	Hive5_T	0	0	0	0.005	0	0	0	0	0	0.001	0	0.0125	0.8455	0	0	0	0	0	0.0075	0	0	0	0.0025	0	0	0	0	0	0	0	0	0	0	0	0.007	0	0	0	0.0015	0.1095	0	0	0	0	0	0	0	0
H16T	Hive5_T	0	0	0	0.006	0	0	0	0	0.0065	0.0085	0	0.0125	0.8765	0	0	0	0	0	0.0095	0	0	0	0.005	0	0	0	0	0	0	0	0	0	0	0	0	0	0	0	0.0115	0.0575	0	0	0	0	0	0	0.003	0
H19T	Hive5_T	0	0	0	0.062	0	0	0	0	0.0045	0.0025	0	0.0175	0.053	0	0	0	0	0	0.0485	0	0	0	0.025	0	0	0	0	0	0.007	0	0	0	0	0	0	0	0	0	0.022	0.625	0	0	0	0.011	0	0	0.054	0
H1T	Hive5_T	0	0	0	0.0075	0	0.0015	0.012	0.0005	0.0765	0.0005	0	0.0025	0.001	0	0	0	0	0	0.2955	0	0	0	0	0	0	0.006	0	0	0.009	0	0	0	0	0	0.0075	0	0	0.001	0.0345	0.2475	0	0	0.0005	0	0	0	0.0255	0
H20T	Hive5_T	0	0	0.008	0.0265	0	0.021	0	0	0	0.0065	0	0.0165	0.0225	0	0	0	0	0	0.028	0	0	0.0415	0.1685	0	0	0	0	0.0225	0	0	0	0	0	0	0.0415	0	0	0	0.0145	0.4785	0	0	0	0.0115	0	0	0.0155	0
H21T	Hive5_T	0	0	0	0.016	0	0.011	0	0	0	0.0025	0	0.025	0.019	0	0	0	0	0	0	0.001	0	0	0.045	0	0	0	0	0.0215	0	0	0	0	0	0	0.0225	0	0	0	0	0.7985	0	0	0	0	0	0	0.0155	0
H22T	Hive5_T	0	0	0	0.0135	0	0.008	0	0.0005	0	0.0035	0	0.013	0.0285	0	0	0	0	0	0.01	0	0	0.011	0.1145	0	0	0.0075	0	0.0065	0	0	0	0	0	0	0.0185	0	0	0	0.002	0.697	0	0	0	0	0	0	0.012	0
H23T	Hive5_T	0	0	0	0.0355	0	0.0325	0	0	0	0.0045	0	0.0145	0.009	0	0	0	0	0	0.014	0	0	0	0.2275	0	0	0.0185	0	0.03	0	0	0	0	0	0	0.0215	0	0	0	0.0355	0.257	0	0	0	0.021	0	0	0.013	0
H24T	Hive5_T	0	0	0.002	0.0195	0	0.024	0.0005	0	0.002	0.0035	0	0.012	0.011	0	0.0005	0	0	0.001	0.0115	0	0	0.006	0.2615	0	0	0.008	0	0.0245	0.0075	0	0	0	0	0	0.008	0	0	0	0.019	0.4765	0	0	0	0.001	0	0	0.0285	0
H25T	Hive5_T	0	0	0	0.0725	0	0.0705	0	0.0015	0.0255	0.0065	0	0.0135	0	0	0.001	0	0	0	0.025	0	0	0	0.299	0	0	0	0	0.019	0	0	0.001	0	0	0	0	0	0	0	0.0295	0.2465	0	0	0	0.0295	0	0	0.075	0
H26T	Hive5_T	0	0	0	0.021	0	0.009	0	0.0025	0	0.0015	0	0.007	0.008	0	0	0	0	0	0.0105	0	0	0.005	0.0965	0	0	0.0075	0	0.013	0	0	0	0	0	0	0.0085	0	0	0	0.0065	0.7055	0	0	0	0.007	0	0	0.0335	0
H27T	Hive5_T	0	0	0	0.005	0	0.0035	0	0.003	0	0.0005	0	0.003	0.002	0	0	0	0	0	0.0015	0	0	0.0645	0.0355	0	0	0.001	0	0.006	0.002	0	0	0	0	0	0.0025	0	0	0	0.002	0.0315	0	0	0	0.0005	0	0	0.822	0
H28T	Hive5_T	0	0	0.011	0.0615	0	0.0305	0	0.0015	0.0065	0.0055	0	0.005	0	0	0.0005	0	0	0	0.0205	0.0015	0	0.019	0.252	0.004	0	0.024	0	0.0465	0.0105	0	0	0	0	0	0.024	0	0	0	0.0375	0.2145	0	0	0	0.017	0	0	0.0685	0
H2T	Hive5_T	0	0	0	0.006	0	0	0.004	0	0.0115	0.01	0	0.0435	0.0465	0	0.0095	0	0	0	0.0775	0.0065	0	0.012	0	0	0	0	0	0	0	0	0	0	0	0	0.0115	0	0	0	0.023	0.5775	0	0	0.003	0	0	0	0.0225	0
H30T	Hive5_T	0	0	0	0	0	0	0	0.0005	0	0.0125	0	0.005	0.1425	0	0	0	0	0	0.0095	0	0	0.033	0	0	0	0	0	0	0	0	0	0	0	0	0.0195	0	0	0	0	0.63	0	0	0	0	0	0	0.072	0
H31T	Hive5_T	0	0	0	0	0	0	0	0.0065	0	0.008	0	0.0395	0.013	0	0	0	0	0	0	0	0	0	0	0	0	0	0	0	0	0	0	0	0	0	0.015	0	0	0	0	0.799	0	0	0	0	0	0	0.087	0
H32T	Hive5_T	0	0	0	0.2605	0	0.0145	0	0.0065	0.0215	0.0045	0	0.008	0	0	0	0	0	0	0.024	0.001	0	0.008	0.046	0.002	0	0.0265	0	0.099	0	0	0	0	0	0	0.026	0	0	0	0.011	0.2425	0	0	0	0	0	0	0.0975	0
H33T	Hive5_T	0	0	0	0.1665	0	0.0245	0	0	0.0285	0.0325	0	0	0	0	0	0	0	0	0.024	0	0	0.0205	0.0705	0	0	0.028	0	0.07	0.017	0	0	0	0	0	0.007	0	0	0	0.006	0.388	0	0	0	0	0	0	0.0325	0
H34T	Hive5_T	0	0	0	0.268	0	0.0175	0	0	0.0175	0.0205	0	0.0045	0	0	0	0	0	0	0	0	0	0	0.047	0	0	0.036	0	0.118	0	0	0	0	0	0	0.018	0	0	0.014	0.035	0.2905	0	0	0	0	0	0	0.039	0
H35T	Hive5_T	0	0	0	0.0095	0	0	0	0.009	0.002	0.016	0	0.0025	0.0425	0	0	0.0125	0	0	0.0325	0.007	0	0.0605	0.026	0	0	0	0	0.0285	0.025	0	0	0	0	0	0.1975	0	0	0	0	0.1005	0	0	0	0	0	0	0.161	0
H3T	Hive5_T	0	0	0	0.0095	0	0	0.0175	0	0.064	0.0005	0	0.003	0.008	0	0	0	0	0	0.2095	0	0	0.008	0	0	0	0.017	0	0	0.0105	0	0	0	0	0	0	0	0	0	0.185	0.076	0	0	0.0105	0	0	0	0.0095	0
H4T	Hive5_T	0	0	0	0	0	0	0	0	0	0.003	0	0.0595	0.2525	0	0	0	0	0	0.007	0	0	0	0	0	0	0	0	0	0	0	0	0	0	0	0	0	0	0	0.014	0.5455	0	0	0	0	0	0	0.089	0
H6T	Hive5_T	0	0	0	0	0	0	0.011	0.001	0.007	0.0035	0	0.0055	0.0665	0	0	0	0	0	0.017	0	0	0.003	0	0	0	0	0	0	0	0	0	0	0	0	0	0	0	0	0.028	0.7465	0	0	0	0	0	0	0.061	0
H8T	Hive5_T	0	0	0.0015	0	0	0	0	0	0	0.012	0	0.0385	0.0055	0	0	0	0	0	0.003	0	0	0.004	0	0	0	0	0	0	0	0	0	0	0	0	0.0085	0	0	0	0.0085	0.861	0	0	0	0	0	0	0.04	0
H9T	Hive5_T	0	0	0.0175	0	0	0	0	0	0.0235	0.005	0	0.0895	0.133	0	0	0	0	0	0.0375	0	0	0.0215	0	0	0	0	0	0.0075	0	0	0	0	0	0	0.0385	0	0	0	0.013	0.466	0	0	0	0	0	0	0.0325	0
Fb10G	Lab5_G	0	0	0	0	0	0.01	0.035	0	0.127	0	0	0	0.0035	0	0	0	0	0	0.277	0.006	0	0.0305	0	0	0	0.029	0	0	0.0115	0	0	0	0	0	0.025	0	0	0	0.0565	0.013	0	0	0	0	0	0	0.0085	0
Fb11G	Lab5_G	0.005	0	0.0165	0.008	0	0	0.0175	0	0.1655	0	0	0	0.0075	0	0	0.0065	0	0.009	0.2855	0.0005	0	0	0	0.0125	0	0.0115	0	0	0.009	0	0.001	0	0	0	0.0165	0	0	0	0.04	0.002	0	0	0.0025	0	0	0	0	0
Fb12G	Lab5_G	0	0	0.0045	0.0015	0	0.0015	0.017	0	0.162	0	0	0	0.0125	0	0.003	0	0	0	0.285	0.0025	0	0.0035	0	0.0025	0	0.013	0	0.0015	0.006	0	0.005	0	0	0	0.015	0	0.001	0	0.077	0.003	0	0	0.013	0	0	0	0.003	0
Fb13G	Lab5_G	0	0	0.0165	0	0	0	0.0135	0.002	0.1305	0.001	0	0.0055	0.023	0	0	0	0	0	0.273	0.002	0.013	0.0175	0	0	0	0.009	0	0	0	0	0	0	0	0	0.0405	0	0	0.004	0.052	0.0055	0	0	0.0115	0	0	0	0.011	0
Fb14G	Lab5_G	0.0275	0	0.044	0.02	0	0	0.011	0	0.134	0	0	0	0	0	0.0135	0	0	0.018	0.1565	0	0.047	0.0115	0	0	0	0	0	0	0	0	0	0	0	0	0.036	0	0	0.0235	0.0395	0.006	0	0	0	0	0	0	0	0
Fb15G	Lab5_G	0	0	0.0415	0	0	0.0155	0.0215	0.012	0.0825	0.0045	0	0.006	0.0325	0	0	0	0	0	0.113	0.0155	0.013	0.048	0.0095	0.014	0	0.016	0	0.0125	0	0	0.0895	0	0	0	0.0875	0	0	0	0.0375	0.029	0	0	0	0	0	0	0.035	0
Fb16G	Lab5_G	0	0	0	0.0295	0	0.0105	0.0405	0	0.1145	0	0	0	0	0	0.0045	0	0	0	0.258	0	0	0	0	0.004	0	0.0315	0	0	0.0105	0	0	0	0	0	0.0075	0	0	0	0.062	0.012	0	0	0	0	0	0	0	0
Fb17G	Lab5_G	0	0	0	0.0355	0	0.0075	0.0215	0	0.153	0	0	0	0	0	0	0	0	0	0.373	0	0	0	0	0.0035	0	0.0155	0	0	0.011	0	0	0	0	0	0	0	0.006	0.007	0.054	0	0	0	0.01	0	0	0	0	0
Fb18G	Lab5_G	0	0	0.001	0.0255	0	0	0.019	0	0.136	0	0	0	0	0	0	0	0	0	0.3285	0	0.004	0	0	0.003	0	0.03	0	0	0.0045	0	0	0	0	0	0	0	0	0.004	0.1065	0.002	0	0	0.0045	0	0	0	0.006	0
Fb19G	Lab5_G	0	0	0.0315	0	0	0	0.009	0	0.095	0.002	0	0.014	0.0075	0	0	0	0	0	0.21	0.005	0.021	0.0275	0	0	0	0.0395	0	0.014	0	0	0	0	0	0	0.064	0	0	0	0.0395	0.0255	0	0	0.0115	0	0	0	0.0245	0
Fb1G	Lab5_G	0	0	0.0085	0	0	0.0305	0.005	0	0.14	0	0	0	0	0	0	0	0	0	0.308	0.0025	0	0	0	0	0	0.026	0	0	0.016	0	0	0	0	0	0	0	0	0	0.105	0.0145	0	0	0.027	0	0	0	0	0
Fb20G	Lab5_G	0	0	0.012	0.0585	0	0.0155	0.031	0	0.154	0	0	0	0	0	0	0	0	0	0.264	0	0	0	0	0	0	0.0285	0	0	0	0	0	0	0	0	0.0025	0	0	0.0195	0.0655	0	0	0	0.0035	0	0	0	0	0
Fb21G	Lab5_G	0	0	0	0.024	0	0.011	0.0155	0	0.148	0	0	0	0	0	0	0	0	0	0.271	0.0015	0.0085	0.0055	0	0.002	0	0.033	0	0	0.0105	0	0	0	0	0	0.006	0	0.007	0	0.093	0	0	0	0.014	0	0	0	0	0
Fb22G	Lab5_G	0	0	0.0355	0.0175	0	0	0.0265	0	0.1235	0	0	0.0065	0.009	0	0	0	0	0	0.2035	0.0045	0.0165	0.0515	0	0.003	0	0.034	0	0	0	0	0	0	0	0	0.03	0	0	0	0.0645	0.012	0	0	0.0085	0	0	0	0.0195	0
Fb23G	Lab5_G	0	0	0	0.041	0	0.0115	0.0135	0	0.1545	0	0	0	0	0	0.0015	0	0	0	0.421	0.0015	0	0	0	0.003	0	0.0145	0	0	0	0	0	0	0	0	0	0	0	0.008	0.0255	0	0	0	0.014	0	0	0	0	0
Fb24G	Lab5_G	0	0	0	0.0345	0	0.0115	0.025	0	0.147	0	0	0	0	0	0.0025	0	0	0	0.2755	0	0	0	0	0.0025	0	0.0085	0	0	0.014	0	0	0	0	0	0.0075	0	0	0	0.097	0	0	0	0.0105	0	0	0	0	0
Fb25G	Lab5_G	0	0	0	0.017	0	0	0.014	0	0.116	0	0	0	0	0	0.001	0.0045	0	0	0.2335	0	0	0	0	0	0	0.0245	0	0	0.0085	0	0	0	0	0	0.0115	0	0.0035	0.0045	0.2375	0.0025	0	0	0.002	0	0	0	0	0
Fb26G	Lab5_G	0	0	0	0.0215	0	0.011	0.0105	0	0.105	0.0015	0	0	0.026	0	0	0	0	0	0.178	0.003	0	0.0215	0.0025	0	0	0.0145	0	0.01	0.012	0	0	0	0	0	0.011	0	0	0	0.189	0.012	0	0	0.017	0	0	0	0.0145	0
Fb27G	Lab5_G	0	0	0.012	0.02	0	0	0.017	0	0.124	0	0	0	0	0	0	0	0	0	0.2105	0	0	0	0	0	0	0.0115	0	0.0085	0.01	0	0	0	0	0	0.004	0	0	0	0.228	0	0	0	0	0	0	0	0	0
Fb28G	Lab5_G	0	0	0.012	0.02	0	0	0.014	0	0.125	0	0	0	0.0075	0	0	0	0	0	0.1935	0	0	0	0	0	0	0.067	0	0	0	0	0	0	0	0	0.0215	0	0	0	0.2015	0.0065	0	0	0.0105	0	0	0	0.013	0
Fb29G	Lab5_G	0	0	0	0	0	0	0	0	0	0	0	0	0	0	0	0	0	0	0	0	0	0	0	0	0	0	0	0	0	0	0	0	0	0	0	0	0	0	0	0.3935	0	0	0	0	0	0	0.1315	0
Fb2G	Lab5_G	0	0	0.003	0.004	0	0.006	0.0185	0	0.189	0.002	0	0	0	0	0.001	0	0	0	0.4105	0	0	0	0	0	0	0.018	0	0	0.004	0	0	0	0	0	0.0095	0	0	0	0.039	0.0185	0	0	0.004	0	0	0	0.005	0
Fb30G	Lab5_G	0	0	0	0	0	0	0	0	0	0	0	0	0	0	0	0	0	0	0	0	0	0	0	0	0	0	0	0	0	0	0	0	0	0	0	0	0	0	0	0.697	0	0	0	0	0	0	0	0
Fb31G	Lab5_G	0	0	0	0	0	0	0	0	0	0	0	0	0	0	0	0	0	0	0.001	0	0	0	0	0	0	0	0	0	0	0	0	0	0	0	0	0	0	0	0	0.729	0	0	0	0	0	0	0	0
Fb32G	Lab5_G	0	0	0	0	0	0	0	0	0.001	0	0	0	0	0	0	0	0	0	0	0	0	0	0	0	0	0	0	0	0	0	0	0	0	0	0	0	0	0	0	0.2915	0	0	0	0	0	0	0	0
Fb4G	Lab5_G	0	0	0.013	0.0135	0	0.0055	0.011	0	0.2095	0	0	0	0	0	0	0	0	0	0.329	0	0	0	0	0.016	0	0.0185	0	0	0.008	0	0	0	0	0	0	0	0	0.0095	0.0745	0	0	0	0.0195	0	0	0	0	0
Fb5G	Lab5_G	0	0	0.0125	0.0145	0	0.0085	0.0135	0	0.1695	0.0005	0	0	0	0	0.006	0	0	0	0.3785	0	0	0	0	0	0	0.03	0	0.01	0.0075	0	0	0	0	0	0.0125	0	0	0	0.0575	0.0065	0	0	0	0	0	0	0	0
Fb6G	Lab5_G	0	0	0	0.0035	0	0.0105	0.017	0	0.194	0	0	0	0	0	0	0	0	0	0.3875	0.0005	0	0	0	0	0	0.022	0	0	0.011	0	0	0	0	0	0.0035	0	0	0.007	0.105	0	0	0	0.008	0	0	0	0	0
Fb7G	Lab5_G	0	0	0	0.0135	0	0.024	0.0125	0	0.2125	0	0	0.0065	0	0	0.0045	0	0	0	0.3225	0.0005	0	0	0	0.0015	0	0.005	0	0.008	0.011	0	0	0	0	0	0.004	0	0	0.009	0.025	0	0	0	0.0055	0	0	0.004	0.0045	0
Fb8G	Lab5_G	0	0	0	0.0085	0	0.0165	0.026	0	0.147	0	0	0	0	0	0	0	0.004	0	0.321	0.002	0	0	0	0	0	0.018	0	0	0.0125	0	0	0	0	0	0.0065	0	0	0	0.0715	0	0	0	0.007	0	0	0	0	0
Fb9G	Lab5_G	0	0	0	0.003	0	0.003	0.011	0	0.1735	0	0	0.0065	0	0	0.0045	0	0	0.001	0.3075	0.001	0	0.004	0	0	0	0.0195	0	0	0.009	0	0	0	0	0	0.007	0	0.0125	0.0055	0.0685	0.001	0	0	0.0065	0	0	0	0	0
Fb10SM	Lab5_SM	0	0	0.011	0	0	0	0.018	0	0.138	0	0	0	0.0255	0	0.008	0	0	0	0.235	0	0	0	0	0.0065	0	0.0135	0	0	0.016	0	0	0	0	0	0.016	0	0	0.005	0.054	0	0	0	0.002	0	0	0	0	0
Fb11SM	Lab5_SM	0	0	0.015	0.0135	0	0.01	0.0165	0	0.1325	0	0	0	0	0	0	0	0	0	0.2805	0	0.011	0	0	0	0	0.0285	0	0	0.0175	0	0	0	0	0	0.0115	0	0.009	0.004	0.07	0.011	0	0	0.0045	0	0	0	0	0
Fb12SM	Lab5_SM	0	0	0	0	0	0.0095	0.016	0	0.1745	0	0	0	0	0	0.0015	0	0	0	0.307	0	0	0	0	0	0	0.017	0	0.003	0.01	0	0	0	0	0	0	0	0	0.0095	0.0615	0	0	0	0.01	0	0	0	0	0
Fb13SM	Lab5_SM	0	0	0.022	0.013	0	0.013	0.026	0	0.1555	0	0	0	0	0	0	0	0	0	0.31	0	0	0	0	0	0	0.016	0	0.0205	0.0135	0	0	0	0	0	0.0055	0	0	0.005	0.017	0	0	0	0.01	0	0	0	0	0
Fb14SM	Lab5_SM	0	0	0	0.0125	0	0.0205	0.0145	0	0.1965	0	0	0	0	0	0	0	0	0	0.339	0.0005	0	0	0	0.0055	0	0.0125	0	0	0.014	0	0.006	0	0	0	0	0	0	0.008	0.0415	0	0	0	0.011	0	0	0	0	0
Fb15SM	Lab5_SM	0	0	0.0195	0.01	0	0.006	0.0275	0	0.142	0	0.008	0.001	0	0	0	0	0	0	0.256	0	0	0	0	0	0	0.018	0	0.0135	0.016	0	0	0	0	0	0.01	0	0	0	0.056	0.009	0	0	0.008	0	0	0	0.007	0
Fb16SM	Lab5_SM	0	0	0.006	0.0295	0	0.0125	0.032	0	0.1455	0	0	0	0	0	0	0	0	0	0.298	0.0015	0	0	0	0	0	0.036	0	0	0.0145	0	0	0	0	0	0	0	0	0	0.089	0	0	0	0.015	0	0	0.006	0	0
Fb17SM	Lab5_SM	0	0	0	0.0315	0	0.01	0.0285	0	0.142	0	0	0	0	0	0.0075	0	0	0	0.292	0.0025	0	0	0	0.003	0	0.037	0	0	0.0035	0	0	0	0	0	0.007	0	0	0	0.0875	0	0	0	0.0155	0	0	0	0	0
Fb18SM	Lab5_SM	0	0	0	0.0235	0	0.003	0.023	0	0.167	0	0	0	0	0	0	0	0	0	0.2935	0.002	0	0	0	0	0	0.0225	0	0	0.0065	0	0	0	0	0	0.0035	0	0	0	0.101	0	0	0	0.008	0	0	0	0.009	0
Fb19SM	Lab5_SM	0	0	0.0045	0.0315	0	0.0045	0.011	0	0.1545	0	0	0	0	0	0	0	0	0	0.303	0.001	0	0	0	0	0	0.024	0	0	0.006	0	0	0	0	0	0	0	0	0.0035	0.0975	0	0	0	0.0065	0	0	0	0	0
Fb1SM	Lab5_SM	0	0	0	0	0	0.0105	0.015	0	0.1895	0	0	0	0	0	0.001	0	0	0	0.3535	0.001	0	0	0	0.0035	0	0.019	0	0.005	0.012	0	0	0	0	0	0.0075	0	0	0.007	0.0865	0	0	0	0.0115	0	0.0035	0	0	0
Fb20SM	Lab5_SM	0	0	0	0.0415	0	0.0065	0.0205	0	0.124	0	0	0	0	0	0	0	0	0	0.458	0.002	0	0	0	0.003	0	0.012	0	0	0.008	0	0	0	0	0	0.012	0	0	0.008	0.018	0	0	0	0	0	0	0	0	0
Fb21SM	Lab5_SM	0	0	0.0025	0.025	0	0.009	0.0205	0	0.159	0	0	0	0	0	0.0015	0	0	0.002	0.274	0.0015	0	0	0	0.001	0	0.021	0	0	0.008	0	0	0	0	0	0	0	0	0	0.1025	0	0	0	0.0085	0	0	0	0	0
Fb22SM	Lab5_SM	0	0	0	0.0185	0	0.0025	0.016	0	0.1595	0	0	0	0.001	0	0.0015	0	0	0	0.3015	0	0	0	0	0.001	0	0.022	0	0	0.007	0	0	0	0	0	0	0	0.0035	0	0.1215	0	0	0	0.003	0	0	0	0	0
Fb23SM	Lab5_SM	0	0	0	0.0255	0	0.0035	0.0165	0	0.162	0	0	0	0	0	0	0	0	0	0.2905	0	0.007	0	0	0	0	0.0175	0	0	0.0085	0	0	0	0	0	0	0	0.006	0	0.0825	0	0	0	0.004	0	0	0	0	0
Fb24SM	Lab5_SM	0	0	0	0.03	0	0.013	0.02	0	0.1615	0	0	0	0	0	0	0	0	0	0.2755	0.001	0	0	0	0	0	0.0195	0	0	0.0105	0	0	0	0	0	0	0	0	0	0.0965	0.0045	0	0	0.0065	0	0	0	0	0
Fb25SM	Lab5_SM	0	0	0	0.019	0	0.0115	0.0205	0	0.11	0	0	0	0	0	0.005	0	0	0	0.176	0	0	0	0	0.002	0	0.023	0	0.017	0.013	0	0	0	0	0	0.029	0	0	0	0.221	0.009	0	0	0.013	0	0	0.013	0.0075	0
Fb26SM	Lab5_SM	0	0	0	0.017	0	0	0.0075	0	0.105	0	0	0	0.006	0	0	0	0	0	0.2125	0	0	0.019	0	0.0015	0	0.0225	0	0.0145	0	0	0	0	0	0	0.0035	0	0	0	0.2305	0.0135	0	0	0	0	0	0	0	0
Fb27SM	Lab5_SM	0	0	0	0.024	0	0	0.02	0	0.0795	0	0	0.0345	0	0	0	0	0	0	0.155	0	0	0	0.0145	0	0	0.0335	0	0.0075	0.0105	0	0	0	0	0	0.04	0	0	0	0.1795	0.025	0	0	0	0	0	0	0	0
Fb28SM	Lab5_SM	0	0	0.017	0.025	0	0	0.018	0	0.1135	0	0	0	0.001	0	0.003	0	0	0	0.235	0.0015	0	0.015	0	0.009	0	0.015	0	0.0105	0.008	0	0	0	0	0	0.007	0	0	0	0.1495	0.002	0	0	0	0	0	0	0.011	0
Fb29SM	Lab5_SM	0	0	0.003	0.0035	0	0	0.0045	0	0.029	0	0	0.0065	0	0	0	0	0	0	0.0405	0	0	0.006	0	0	0	0.006	0	0.001	0.0045	0	0	0	0	0	0.005	0	0	0	0.0525	0.281	0	0	0.0035	0	0	0.005	0.1785	0
Fb2SM	Lab5_SM	0	0	0	0.016	0.0045	0.0395	0.011	0	0.177	0	0	0	0	0	0.0005	0	0	0	0.429	0	0	0	0	0.001	0	0.0215	0	0	0.0125	0	0	0	0	0	0.008	0	0.0055	0.0105	0.0285	0.016	0	0	0.009	0	0	0.0015	0	0
Fb30SM	Lab5_SM	0	0	0	0	0	0	0.024	0	0.0455	0.0025	0	0	0	0	0	0	0	0	0.0725	0	0	0	0	0	0	0.0235	0	0.003	0	0	0	0	0	0	0.0225	0	0	0	0.055	0.465	0	0	0	0	0	0	0.011	0
Fb31SM	Lab5_SM	0	0	0	0.0055	0	0.012	0.011	0	0.0485	0	0	0.003	0.015	0	0	0	0	0	0.1265	0.0005	0.012	0	0.005	0	0.0045	0.0195	0	0.0225	0.0115	0	0	0	0	0	0.0405	0	0	0	0.1165	0.246	0	0	0.0095	0	0	0	0.0115	0
Fb32SM	Lab5_SM	0	0	0.018	0.011	0	0	0.0085	0	0.06	0.0015	0	0.014	0	0	0.0095	0	0	0	0.0935	0.0025	0	0	0	0	0	0.0105	0	0	0.0075	0	0	0	0	0	0.0135	0	0	0	0.119	0.0685	0	0	0.0075	0	0	0	0	0
Fb4SM	Lab5_SM	0	0	0	0.0145	0	0.0165	0.0145	0	0.2235	0	0	0	0	0	0.0015	0	0	0	0.405	0	0	0	0	0.0005	0	0.0165	0	0	0.01	0	0	0	0	0	0	0	0	0.0095	0.0505	0	0	0	0.0055	0	0	0	0	0
Fb5SM	Lab5_SM	0	0	0.109	0.0115	0	0.008	0.0195	0	0.1415	0	0	0	0.0035	0	0.0025	0	0	0	0.3275	0	0	0.0075	0	0.004	0	0.0225	0	0	0.009	0	0	0	0	0	0.0105	0	0	0	0.057	0.0135	0	0	0.0135	0	0	0	0.0035	0
Fb6SM	Lab5_SM	0	0	0	0.0105	0	0.015	0.017	0	0.1895	0	0	0	0.0025	0	0	0	0	0	0.3455	0	0	0.0045	0	0.0085	0	0.0245	0	0.0095	0.008	0	0	0	0	0	0.0115	0	0	0.011	0.0635	0.002	0	0	0.0045	0	0	0	0.006	0
Fb7SM	Lab5_SM	0	0	0.0045	0.001	0	0.005	0.026	0	0.1685	0	0	0	0.0015	0	0.004	0	0	0	0.2855	0	0	0	0	0.0015	0	0.0275	0	0.0025	0.0075	0	0	0	0	0	0	0	0	0.0005	0.0865	0.0035	0	0	0.0045	0	0	0	0	0
Fb8SM	Lab5_SM	0	0	0.007	0.0095	0	0.011	0.012	0	0.128	0	0	0	0.0095	0	0	0	0	0.008	0.3225	0.0005	0.001	0.0125	0	0	0	0.009	0.011	0	0.004	0	0	0	0	0	0.034	0	0	0.007	0.027	0.0015	0	0	0.0065	0	0.003	0	0	0
Fb9SM	Lab5_SM	0	0	0	0.011	0	0.011	0.018	0	0.1505	0	0	0	0	0	0	0	0	0	0.2925	0.0005	0	0	0	0.0025	0	0.0105	0	0	0.0165	0	0	0	0	0	0.006	0	0	0	0.078	0	0	0	0.013	0	0	0	0	0
Fb10T	Lab5_T	0	0	0.0165	0.0075	0	0.011	0.034	0	0.122	0	0	0	0.01	0	0	0	0	0	0.2965	0.0005	0	0	0.002	0.008	0	0.0165	0	0	0	0	0	0	0	0	0.0085	0	0	0	0.059	0	0	0	0.0055	0	0	0.004	0	0
Fb11T	Lab5_T	0	0	0	0	0	0.003	0.025	0	0.1705	0	0	0	0.0005	0	0.003	0	0	0	0.3475	0.001	0	0	0	0	0	0.022	0	0	0.0095	0	0	0	0	0	0	0	0	0	0.058	0	0	0	0.0065	0	0	0	0	0
Fb12T	Lab5_T	0	0	0	0	0	0.0065	0.021	0	0.155	0	0	0	0	0	0	0	0	0	0.3395	0	0	0	0	0.002	0	0.026	0	0	0.0095	0	0	0	0	0	0.0025	0	0	0.008	0.064	0.0015	0	0	0.002	0	0	0	0	0
Fb13T	Lab5_T	0	0	0	0	0	0.009	0.0175	0	0.1715	0.002	0	0	0	0	0.002	0	0	0	0.3045	0	0	0	0	0.003	0	0.0145	0	0.001	0.0115	0	0	0	0	0	0.0045	0	0.003	0.0065	0.0865	0	0	0	0.007	0	0	0	0.0065	0
Fb14T	Lab5_T	0	0	0	0.012	0	0.01	0.0195	0	0.1775	0	0	0	0	0	0	0	0	0	0.268	0	0	0	0	0.0025	0	0.014	0	0	0.0115	0	0	0	0	0	0	0	0	0.005	0.087	0	0	0	0.0075	0	0	0	0	0
Fb15T	Lab5_T	0	0	0.011	0.0075	0	0.0055	0.0225	0	0.156	0	0	0	0	0	0	0	0	0	0.273	0	0	0	0	0	0	0.0215	0	0	0.0125	0	0	0	0	0	0.0045	0	0	0	0.064	0	0	0	0.0125	0	0	0	0.0045	0
Fb16T	Lab5_T	0	0	0	0.031	0	0.0115	0.028	0	0.1285	0	0	0	0	0	0.0005	0	0	0	0.2875	0	0	0	0	0	0	0.0185	0	0	0.007	0	0	0	0	0	0	0	0	0.005	0.0955	0.002	0	0	0.013	0	0	0	0	0
Fb17T	Lab5_T	0	0	0	0.023	0	0	0.0125	0	0.115	0	0	0	0.0055	0	0	0	0	0	0.292	0.0015	0.0165	0	0	0	0	0.024	0	0	0.008	0	0	0	0	0	0.0105	0	0	0.008	0.073	0	0	0	0.005	0	0	0	0.0095	0
Fb18T	Lab5_T	0	0	0	0.006	0	0	0.0085	0	0.093	0	0	0	0	0	0.001	0	0	0	0.4515	0.001	0	0	0	0	0	0.005	0	0	0.004	0	0	0	0	0	0	0	0	0.013	0.013	0	0	0	0.011	0	0	0	0	0
Fb1T	Lab5_T	0	0	0	0.0145	0	0.022	0.002	0	0.2045	0	0	0	0	0	0	0	0	0	0.3755	0	0	0.0035	0	0.006	0	0	0	0	0.018	0	0	0	0	0	0.0155	0	0	0	0	0	0	0	0.012	0	0	0	0	0
Fb20T	Lab5_T	0	0	0	0.016	0	0	0.0085	0	0.1055	0	0	0	0	0	0.002	0	0	0	0.41	0	0	0.0075	0	0	0	0.01	0	0	0.0105	0	0	0	0	0	0.0095	0	0	0.004	0.014	0	0	0	0.0035	0	0	0	0	0
Fb21T	Lab5_T	0	0	0	0.0325	0	0	0.0075	0	0.1015	0	0	0	0	0	0	0	0	0	0.2595	0	0	0	0	0	0.013	0.02	0	0	0.039	0	0	0	0	0	0.032	0	0	0.098	0.0315	0.02	0	0	0	0	0	0	0	0
Fb23T	Lab5_T	0	0	0	0.0255	0	0	0.0205	0	0.133	0	0	0	0	0	0.002	0	0	0	0.347	0.0035	0	0	0	0.0025	0	0.013	0	0	0	0	0	0	0	0	0.0065	0.0085	0	0	0.058	0	0	0	0	0	0	0	0	0
Fb24T	Lab5_T	0	0	0	0.034	0	0.006	0.022	0	0.1225	0	0	0	0	0	0	0	0	0	0.313	0	0	0	0	0.001	0	0.0195	0	0	0.0055	0	0	0	0	0	0	0	0	0.004	0.1055	0	0	0	0.014	0	0	0	0	0
Fb25T	Lab5_T	0	0	0	0.0155	0	0.0085	0.0215	0	0.104	0.0005	0	0	0	0	0.003	0	0	0	0.1885	0	0	0	0	0	0	0.018	0	0.0085	0.0095	0	0	0	0	0	0	0	0.0035	0	0.2585	0.008	0	0	0.013	0	0	0	0.009	0
Fb26T	Lab5_T	0	0	0	0.0305	0	0.015	0.017	0	0.102	0	0	0	0	0	0	0	0	0	0.179	0.0005	0.0085	0	0	0.002	0	0.0375	0	0.0095	0	0	0	0	0	0	0.0055	0	0	0	0.2025	0.016	0	0	0	0	0	0	0	0
Fb27T	Lab5_T	0	0	0	0.018	0	0	0.0325	0	0.1125	0	0	0.0025	0	0	0.005	0	0	0	0.166	0	0	0.0075	0	0.006	0	0.034	0	0.0105	0.012	0	0	0	0	0	0.0145	0	0	0	0.1945	0	0	0	0.0145	0	0	0	0	0
Fb28T	Lab5_T	0	0	0.01	0.022	0	0	0.017	0	0.0865	0.0045	0	0	0	0	0	0	0	0	0.23	0.001	0.0075	0	0	0	0	0.0155	0	0	0.013	0	0	0	0	0	0.011	0	0	0.0075	0.225	0.0035	0	0	0.011	0	0	0	0.005	0
Fb29T	Lab5_T	0	0	0	0.006	0	0.0065	0.0075	0	0.078	0	0	0.009	0	0	0	0	0	0	0.1115	0	0	0.011	0	0.0015	0	0.016	0	0	0	0	0	0	0	0	0.015	0	0	0	0.1215	0.205	0	0	0.007	0	0	0	0.1045	0
Fb2T	Lab5_T	0	0	0	0.0045	0	0.01	0.011	0	0.149	0	0	0	0	0	0	0	0	0	0.517	0.001	0	0	0	0	0	0.0065	0	0.002	0	0	0	0	0	0	0.0055	0	0	0.012	0.0295	0	0	0.0045	0.0055	0	0	0	0	0
Fb30T	Lab5_T	0	0	0	0.016	0	0	0.0075	0	0.078	0.001	0	0	0	0	0.0055	0	0	0	0.152	0	0	0.0105	0	0.0025	0	0.024	0	0.0055	0	0	0	0	0	0	0.0335	0	0	0	0.1615	0.238	0	0	0.009	0	0	0	0	0
Fb31T	Lab5_T	0	0	0.011	0.013	0	0.016	0.0225	0	0.0865	0	0	0	0	0	0	0	0	0	0.1735	0	0	0	0	0	0	0.036	0	0	0.0165	0	0	0	0	0	0.0155	0	0	0	0.178	0.0855	0	0	0.0125	0	0	0	0.0065	0
Fb32T	Lab5_T	0	0	0	0.022	0	0	0.015	0.0105	0.105	0.003	0	0.0125	0.0015	0	0	0	0	0	0.1375	0	0	0.001	0	0	0	0.03	0	0	0	0	0	0	0	0	0.0075	0	0	0.001	0.1955	0.0305	0	0	0.013	0	0	0	0	0
Fb3T	Lab5_T	0	0	0	0.0175	0	0.012	0.018	0	0.2275	0	0	0	0	0	0	0	0	0	0.3395	0.003	0	0	0	0.009	0	0.016	0	0.0025	0.0045	0	0	0	0	0	0	0	0	0.0095	0.0535	0.0125	0	0	0	0	0	0	0	0
Fb4T	Lab5_T	0	0	0.316	0.0235	0	0	0	0	0.0505	0.005	0	0.019	0.0195	0	0	0	0	0	0.0545	0.0055	0	0.0785	0	0.01	0	0.0205	0	0	0.027	0	0	0	0	0	0.02	0	0	0.059	0	0	0	0	0	0	0	0	0.012	0
Fb5T	Lab5_T	0	0	0	0.005	0	0.0155	0.021	0	0.224	0	0	0	0	0	0	0	0	0.0045	0.3635	0.0005	0	0	0	0.0105	0	0.0275	0	0	0.011	0	0	0	0	0	0	0	0	0	0.0705	0	0	0	0.0115	0	0	0	0	0
Fb6T	Lab5_T	0	0	0	0.0055	0	0.0065	0.018	0	0.201	0	0	0	0	0	0.003	0	0	0	0.35	0.0005	0	0	0	0	0	0.026	0	0	0.0095	0	0	0	0	0	0.007	0	0.0025	0.0105	0.0825	0.0005	0	0	0.0095	0	0	0	0.0045	0
Fb7T	Lab5_T	0	0	0	0.0025	0	0.0045	0.0175	0	0.136	0	0	0	0.0105	0	0	0	0	0	0.291	0.001	0	0.0115	0	0.002	0	0.0195	0	0	0.0075	0	0.107	0	0	0	0.0065	0	0	0.0035	0.07	0.0025	0	0	0.005	0	0	0	0	0
Fb8T	Lab5_T	0	0	0.011	0	0	0.004	0.011	0	0.1315	0	0	0	0.0035	0	0.0035	0	0	0	0.345	0	0	0.014	0	0	0	0.014	0	0	0	0	0	0	0	0	0.019	0	0	0.015	0.049	0	0	0	0.0075	0	0	0	0	0
Fb9T	Lab5_T	0	0	0	0	0	0	0.0105	0	0.076	0	0	0	0	0	0	0	0	0	0.42	0	0	0	0	0	0	0.0065	0	0	0.0075	0	0	0	0	0	0.028	0	0	0	0.0165	0	0	0	0.007	0	0	0	0	0
[truncated: 117 more columns]
